# Supplementary material for: Temporal Evolution and Associated Factors of Adherence to Mammography Screening among Women in Spain: Results from Two National Health Surveys (2017–2020)
Source: Healthcare (Basel). 2023 Nov 9;11(22):2934. doi: 10.3390/healthcare11222934 (PMC10671473; doi:10.3390/healthcare11222934)
Supplement: Supplementary file 1 [file healthcare-11-02934-s001.zip]

Archive with 3 entries (3 files):
- Questionnaire European Health Survey for Spain 2020.pdf
- Questionnaire Spanish National Health Survey 2017.pdf
- Research data.xlsx
