# Supplementary material for: Temporal Evolution and Associated Factors of Adherence to Mammography Screening among Women in Spain: Results from Two National Health Surveys (2017–2020)
Source: Healthcare (Basel). 2023 Nov 9;11(22):2934. doi: 10.3390/healthcare11222934 (PMC10671473; doi:10.3390/healthcare11222934)
Supplement: Supplementary file 1 [file healthcare-11-02934-s001.zip › Research data.xlsx]

## Sheet: Research data
ID	ENSE	Agegroup	Maritalstatus	Socialclass	Levelofeducation	Residence	Nationality	Perceivedhealthstatus	Chronicconditions	Publicinsurance	Mentaldiseasesufferer	VisitGP	Alcohol use	Physicalactivityduringleisuretime	BMI	Haveyoueverhadamammogram	Timepassedsincethelastmammogram	Uptakers	Smoking status
1	2017	0	1	0	0	1	1	4	1	1	0	0	1	1	2	0	0	0	1
2	2017	0	2	1	2	1	1	2	0	1	0	0	1	0	2	1	2	1	2
3	2017	1	1	1	2	1	1	2	0	0	0	0	1	1	0	1	2	1	0
4	2017	2	1	0	0	1	1	2	0	1	0	0	2	0	2	0	0	0	0
5	2017	0	0	0	2	1	0	1	2	1	0	1	1	1	0	1	1	1	0
6	2017	0	2	0	0	1	1	2	1	1	1	0	1	0	2	1	2	1	1
7	2017	2	2	0	0	1	1	3	2	1	1	0	1	0	3	1	1	1	0
8	2017	0	3	0	2	1	0	3	0	1	0	1	2	0	3	0	0	0	0
9	2017	1	1	0	0	1	1	2	2	1	1	1	1	1	3	1	4	0	0
11	2017	1	2	0	0	1	1	3	1	1	1	1	2	0	2	1	3	0	2
12	2017	1	1	1	2	1	1	4	1	1	0	0	1	2	2	1	3	0	2
13	2017	1	0	2	3	1	1	3	1	1	1	1	1	2	2	1	2	1	1
14	2017	1	0	0	2	1	1	4	2	1	1	1	1	1	3	1	1	1	2
15	2017	1	2	1	2	1	1	1	0	1	0	0	1	2	0	1	3	0	1
16	2017	0	1	0	1	1	1	2	1	1	0	0	2	2	1	1	2	1	2
17	2017	1	3	0	2	0	1	3	0	1	1	1	1	1	0	1	1	1	0
18	2017	2	0	1	2	0	1	3	2	1	0	1	1	2	2	1	2	1	0
20	2017	1	1	0	1	0	0	2	0	1	0	0	1	0	0	1	2	1	1
21	2017	0	3	2	3	0	1	3	1	1	0	1	1	2	0	1	2	1	1
22	2017	0	1	0	2	0	1	2	0	1	0	0	1	0	2	1	3	0	0
23	2017	0	3	0	2	0	1	1	0	1	0	0	1	0	0	1	4	0	1
24	2017	2	1	0	0	0	1	4	1	1	1	0	1	2	3	1	1	1	0
25	2017	0	1	1	2	0	1	4	2	1	0	1	2	2	3	1	1	1	2
26	2017	1	1	0	0	0	0	4	2	1	0	1	2	0	3	0	0	0	2
28	2017	0	1	0	0	0	1	3	0	1	1	1	2	0	2	1	1	1	0
29	2017	0	0	0	2	0	1	3	0	1	1	0	1	0	0	1	4	0	0
30	2017	1	1	0	3	0	1	5	2	1	0	1	2	0	0	1	2	1	0
31	2017	1	3	0	2	0	0	2	1	0	0	0	1	0	2	1	4	0	2
32	2017	1	1	0	0	0	1	3	0	1	0	1	2	2	3	1	2	1	0
33	2017	1	1	0	0	0	1	5	2	1	1	0	2	0	2	1	3	0	1
34	2017	0	1	0	0	0	1	2	0	1	0	0	1	0	2	1	2	1	1
35	2017	0	3	0	0	0	1	2	0	1	0	1	1	0	0	1	2	1	1
36	2017	1	1	1	0	0	1	5	0	1	0	1	1	2	2	1	2	1	0
37	2017	2	1	0	0	0	1	2	0	1	0	1	2	0	3	1	1	1	0
38	2017	2	1	0	2	0	1	4	1	1	1	0	2	0	3	1	2	1	0
39	2017	1	3	0	0	0	1	4	2	1	1	1	1	2	2	1	1	1	0
40	2017	1	0	0	2	0	1	3	2	1	1	1	1	1	0	1	1	1	1
41	2017	1	3	2	3	0	1	2	1	1	0	1	1	2	2	1	2	1	1
42	2017	0	3	0	0	0	1	4	1	1	0	0	1	0	2	1	1	1	1
43	2017	0	1	0	1	0	1	2	1	1	0	1	1	1	2	1	1	1	1
44	2017	1	1	0	1	0	1	2	0	1	0	0	1	0	3	1	2	1	0
45	2017	2	1	0	2	0	1	3	2	1	0	0	2	2	2	1	2	1	0
46	2017	2	1	0	1	0	1	5	1	1	1	0	2	2	3	1	2	1	0
47	2017	2	2	0	2	0	1	3	2	1	1	1	1	0	3	1	2	1	0
48	2017	0	3	1	2	0	0	2	0	1	0	0	1	0	3	1	2	1	0
49	2017	2	3	0	0	0	1	4	2	1	1	1	1	0	2	1	1	1	0
50	2017	0	1	0	2	0	1	5	2	1	0	1	1	1	2	1	1	1	1
51	2017	2	2	1	0	0	1	2	1	0	0	1	1	1	2	1	1	1	0
52	2017	0	1	0	2	0	0	2	0	1	0	0	1	0	0	1	1	1	1
53	2017	1	3	0	2	0	1	3	2	1	1	1	1	0	2	1	1	1	0
54	2017	0	0	1	2	1	1	3	2	1	0	0	1	0	3	1	3	0	2
55	2017	1	1	1	2	1	1	3	2	1	0	1	2	2	2	1	2	1	0
56	2017	1	1	0	2	1	1	3	2	1	0	0	1	2	2	1	2	1	1
57	2017	2	1	1	3	1	1	3	1	1	0	1	1	2	0	1	2	1	0
58	2017	1	1	2	2	1	1	1	2	1	1	0	1	2	2	1	2	1	0
59	2017	1	1	2	2	1	1	2	1	1	0	0	1	2	0	1	1	1	1
60	2017	1	3	0	2	1	1	4	2	1	0	1	1	2	3	1	1	1	0
61	2017	2	2	1	1	1	1	3	2	1	0	0	2	2	2	1	1	1	0
62	2017	1	1	0	2	1	1	2	1	1	1	1	1	2	2	1	1	1	2
63	2017	2	2	1	2	1	1	3	1	1	0	1	2	2	3	1	1	1	0
64	2017	2	2	1	1	1	1	5	2	1	1	1	1	2	3	1	4	0	0
65	2017	2	2	1	0	1	1	3	2	1	0	0	1	2	2	1	2	1	0
66	2017	1	1	0	0	1	1	4	2	1	0	1	1	0	3	1	2	1	2
67	2017	0	1	1	2	1	1	3	2	1	1	0	1	2	0	1	1	1	0
68	2017	0	2	0	2	1	1	2	2	1	1	0	1	2	3	1	2	1	1
69	2017	0	1	0	1	1	1	5	2	1	1	1	2	0	0	1	2	1	2
70	2017	2	1	0	1	1	1	3	2	1	1	1	1	2	0	1	2	1	0
71	2017	1	1	2	2	1	1	3	2	1	1	1	1	2	2	1	2	1	0
72	2017	0	0	2	3	1	1	2	0	1	0	0	1	2	0	1	1	1	2
73	2017	0	3	0	1	1	1	2	2	1	0	0	2	0	3	1	3	0	0
74	2017	2	0	0	2	1	1	3	2	1	1	1	2	0	0	1	2	1	1
76	2017	0	1	2	1	1	1	2	0	1	0	0	2	0	2	0	0	0	1
77	2017	2	2	2	3	1	1	3	2	1	0	0	1	2	2	1	1	1	1
78	2017	1	1	0	1	1	1	3	2	1	0	1	1	2	0	1	2	1	0
79	2017	2	2	0	2	1	1	1	1	1	0	0	1	2	3	1	2	1	0
80	2017	0	1	1	1	1	1	3	0	1	0	0	2	0	0	1	1	1	2
81	2017	0	1	2	3	0	1	2	0	0	0	0	1	2	0	1	2	1	2
82	2017	1	1	1	1	0	1	3	1	1	0	0	1	2	2	1	2	1	0
83	2017	0	1	2	2	0	1	4	0	1	1	1	2	0	2	1	1	1	0
85	2017	0	1	1	2	0	1	3	2	1	0	1	1	2	3	1	1	1	2
86	2017	2	1	0	3	0	0	2	2	1	0	0	1	0	3	1	2	1	2
87	2017	0	1	1	3	0	1	5	2	1	1	0	1	2	0	1	1	1	1
88	2017	0	1	1	2	0	1	2	1	1	1	0	1	2	0	1	2	1	1
89	2017	1	1	1	2	0	1	2	1	0	0	0	1	2	0	0	0	0	1
90	2017	2	1	0	1	0	1	4	0	1	0	0	1	1	2	1	2	1	0
91	2017	0	1	1	2	0	1	2	2	1	0	1	1	1	3	1	2	1	0
92	2017	0	1	0	2	0	1	2	0	1	0	1	1	1	2	1	2	1	1
93	2017	0	1	0	1	0	1	5	2	1	1	1	2	1	3	0	0	0	2
94	2017	1	1	2	3	0	1	2	0	1	0	1	1	2	2	1	4	0	1
95	2017	1	1	2	3	0	1	2	1	1	0	0	1	1	2	1	3	0	2
96	2017	0	1	2	2	0	1	2	0	1	0	0	1	1	2	1	1	1	0
97	2017	1	2	0	0	0	1	2	1	1	1	0	2	1	0	1	2	1	1
98	2017	1	1	2	3	0	1	2	0	0	0	0	1	2	0	1	1	1	0
99	2017	2	2	0	1	0	1	2	1	1	0	1	1	0	0	1	2	1	2
100	2017	2	1	1	1	0	1	2	1	1	1	1	1	0	2	1	2	1	0
101	2017	1	1	1	3	0	1	3	2	1	0	0	1	1	2	1	3	0	2
102	2017	0	3	0	1	0	1	3	1	1	1	1	1	0	0	1	1	1	1
103	2017	1	2	0	0	0	1	4	2	1	1	0	2	1	2	1	4	0	0
104	2017	0	1	0	2	0	1	4	1	1	0	1	2	2	2	1	1	1	0
105	2017	0	1	2	2	0	1	3	0	1	0	0	1	1	3	0	0	0	0
106	2017	0	1	2	3	0	1	3	2	1	0	1	1	1	0	1	2	1	2
107	2017	1	1	0	0	0	1	3	2	1	0	0	2	0	0	1	4	0	0
108	2017	1	1	0	2	0	1	2	0	1	0	1	1	1	0	1	1	1	0
109	2017	2	1	0	0	0	1	2	2	1	0	1	1	0	3	1	2	1	0
110	2017	0	1	0	2	0	1	5	1	1	1	1	1	0	0	0	0	0	1
111	2017	1	1	1	2	0	1	3	2	1	1	0	1	0	2	1	2	1	1
112	2017	0	1	0	3	0	1	3	1	1	0	0	2	2	3	1	4	0	0
113	2017	1	1	0	1	0	1	3	1	1	1	0	2	0	2	1	1	1	0
114	2017	0	0	2	3	0	1	3	1	0	0	1	1	2	0	1	1	1	0
115	2017	0	1	0	0	0	1	2	1	1	0	1	1	2	3	1	3	0	0
116	2017	0	2	1	0	0	1	2	0	1	0	0	1	0	3	1	2	1	1
117	2017	2	1	0	0	0	1	2	2	1	0	0	1	0	2	1	1	1	0
118	2017	1	0	0	2	1	1	2	1	1	0	0	1	2	0	1	1	1	0
119	2017	1	1	1	2	1	1	3	2	1	1	1	2	2	2	1	2	1	0
120	2017	1	1	2	3	1	1	2	2	1	0	0	1	2	0	1	1	1	2
121	2017	0	1	2	3	1	1	1	0	1	0	0	1	0	2	1	1	1	1
122	2017	2	2	0	2	1	1	3	2	1	1	0	1	0	0	1	2	1	0
123	2017	0	1	0	2	1	1	4	1	1	1	1	1	0	2	1	1	1	2
124	2017	0	1	1	1	1	1	2	0	1	1	1	2	0	3	1	1	1	0
125	2017	0	1	1	2	1	1	2	0	1	0	1	2	2	0	1	1	1	0
126	2017	0	1	1	3	1	1	3	2	1	0	1	2	2	3	1	3	0	2
127	2017	0	3	0	3	1	1	4	2	1	1	1	1	2	3	1	1	1	0
128	2017	0	1	1	3	1	1	2	1	1	0	0	1	0	0	1	1	1	1
129	2017	2	1	2	1	1	1	3	2	1	1	0	2	2	3	1	2	1	0
130	2017	0	1	1	2	1	1	2	2	1	1	1	1	0	2	1	1	1	2
131	2017	2	2	1	1	1	1	2	2	1	0	0	1	2	3	1	2	1	0
133	2017	1	3	1	3	1	1	1	0	1	0	0	1	2	0	1	2	1	0
134	2017	2	0	0	2	1	1	3	2	1	0	0	2	2	2	1	2	1	0
135	2017	0	0	2	3	1	1	3	0	1	1	1	1	0	3	1	2	1	1
136	2017	0	3	1	2	1	1	3	1	1	1	0	1	2	0	1	3	0	0
137	2017	1	1	1	2	1	1	3	2	1	0	0	2	0	3	1	1	1	0
138	2017	0	1	2	2	0	1	2	0	1	0	0	1	2	2	1	2	1	0
139	2017	1	1	1	2	0	1	3	1	1	0	1	2	2	0	1	2	1	0
140	2017	1	1	0	2	0	1	3	1	1	1	0	2	2	2	1	2	1	0
141	2017	1	1	1	2	0	1	3	1	1	0	0	2	2	2	1	1	1	2
142	2017	0	1	2	2	0	1	1	0	1	0	0	1	2	0	1	1	1	2
143	2017	2	2	0	0	0	1	3	2	1	1	0	2	0	3	1	2	1	0
145	2017	1	1	2	2	0	1	1	0	1	0	0	1	2	1	0	0	0	1
146	2017	2	1	0	2	0	1	2	0	1	0	1	2	2	0	1	1	1	0
147	2017	1	1	1	3	0	1	2	0	1	0	0	1	2	2	1	2	1	0
148	2017	1	1	0	2	0	1	2	0	1	0	0	1	2	3	1	2	1	0
149	2017	0	0	1	3	0	1	2	1	1	0	1	2	2	2	1	3	0	0
150	2017	1	1	1	2	0	1	2	1	1	0	0	1	2	0	1	2	1	0
151	2017	1	1	0	2	0	1	3	1	1	0	1	2	2	0	1	2	1	0
152	2017	0	2	0	0	0	1	3	0	1	1	1	1	2	2	1	2	1	1
153	2017	2	2	0	1	0	1	3	1	1	0	0	1	0	0	1	2	1	2
154	2017	1	1	1	1	0	1	2	1	1	1	0	2	2	0	1	1	1	0
156	2017	0	1	0	2	0	1	2	0	1	1	0	1	2	2	1	2	1	0
157	2017	1	1	0	0	0	1	3	0	1	1	1	2	0	2	1	2	1	0
158	2017	1	1	0	2	0	1	3	1	1	0	0	1	0	3	1	1	1	0
159	2017	2	2	2	3	0	1	3	0	1	0	0	1	2	0	1	1	1	1
160	2017	1	3	0	2	0	1	3	1	1	1	1	1	0	2	1	3	0	1
161	2017	2	1	0	2	0	1	2	1	1	0	1	1	2	2	1	1	1	0
162	2017	0	1	2	2	1	1	3	2	1	0	1	1	2	0	1	1	1	0
163	2017	0	1	1	2	1	1	3	1	1	1	0	1	2	0	1	1	1	1
164	2017	1	1	0	2	1	1	1	0	1	0	0	1	2	2	1	2	1	1
165	2017	2	1	2	3	1	1	3	2	1	0	0	1	2	2	1	1	1	2
166	2017	2	1	0	1	1	1	3	1	1	1	0	1	0	3	1	2	1	0
167	2017	0	0	0	1	1	1	3	2	1	0	1	1	0	0	0	0	0	0
168	2017	2	2	0	2	1	1	3	2	1	0	0	1	2	3	1	1	1	2
169	2017	2	3	0	2	1	1	2	0	1	0	1	1	2	0	0	0	0	0
170	2017	2	3	1	2	1	1	2	1	1	0	0	1	2	2	1	2	1	1
171	2017	2	1	0	2	1	1	4	2	1	1	0	1	2	1	1	1	1	1
172	2017	0	1	1	2	1	1	2	0	1	0	0	1	0	0	1	3	0	1
173	2017	0	2	2	2	1	1	1	0	1	0	0	1	0	3	1	2	1	0
174	2017	1	1	0	2	1	1	2	1	1	0	0	1	2	3	1	2	1	2
175	2017	0	1	0	1	1	1	4	2	1	0	0	1	0	2	1	4	0	1
176	2017	1	1	0	2	0	1	2	1	1	0	0	1	0	2	1	1	1	0
177	2017	2	2	0	0	0	1	1	1	1	1	0	1	0	2	1	2	1	0
178	2017	2	2	0	0	0	1	3	2	1	1	1	1	0	3	1	1	1	0
179	2017	1	1	1	2	0	1	2	2	1	0	1	1	0	2	1	2	1	0
180	2017	1	2	0	2	0	1	2	0	1	0	0	1	0	2	1	1	1	1
181	2017	2	1	0	0	0	1	3	2	1	1	1	1	2	2	1	3	0	0
182	2017	1	1	2	3	0	1	2	1	1	1	0	1	0	2	1	1	1	0
183	2017	1	1	1	2	0	0	3	0	1	1	1	1	2	0	1	2	1	0
184	2017	1	2	0	0	0	1	4	0	1	1	0	1	2	2	1	1	1	0
185	2017	0	1	2	2	0	1	2	2	1	0	0	1	2	3	1	2	1	2
186	2017	2	1	2	2	0	1	3	1	1	1	1	1	2	2	1	2	1	0
187	2017	0	3	0	2	0	1	5	2	1	1	1	1	2	3	1	2	1	2
189	2017	1	1	0	2	0	1	3	2	1	0	1	1	0	3	1	1	1	0
190	2017	0	1	2	2	0	1	2	1	1	0	0	1	2	0	1	1	1	0
191	2017	2	1	0	1	0	1	2	0	1	0	0	1	2	0	1	2	1	0
192	2017	0	1	0	2	0	1	3	2	1	0	1	1	2	0	1	4	0	0
193	2017	1	1	0	0	0	1	3	1	1	1	0	1	2	2	1	1	1	0
194	2017	1	1	0	2	0	1	3	2	1	1	1	1	0	3	1	1	1	1
195	2017	0	1	1	2	0	1	1	0	1	0	1	1	2	2	1	2	1	2
196	2017	0	1	1	1	0	1	2	0	1	1	1	1	0	3	1	1	1	1
197	2017	0	1	0	2	0	1	1	0	1	0	0	1	0	0	1	1	1	0
198	2017	2	1	0	2	0	1	2	1	1	0	0	0	2	2	1	1	1	0
199	2017	1	1	0	0	0	1	3	2	1	1	0	1	2	2	1	1	1	0
201	2017	0	1	0	2	0	1	2	1	1	0	1	1	2	0	1	1	1	2
202	2017	1	2	0	0	0	1	2	0	1	1	0	0	2	3	1	1	1	0
203	2017	0	1	0	2	0	1	3	0	1	0	1	0	2	2	1	1	1	0
204	2017	0	1	1	2	0	1	1	0	1	0	0	1	0	0	1	2	1	2
205	2017	0	1	1	2	0	1	2	0	1	0	0	1	0	0	1	2	1	1
206	2017	1	1	2	3	0	1	2	2	1	1	0	1	2	2	1	1	1	2
207	2017	2	1	2	2	0	0	2	2	1	0	1	1	2	0	1	2	1	0
208	2017	1	1	0	0	0	1	3	2	1	0	1	0	2	3	1	3	0	0
209	2017	0	1	0	2	0	1	3	0	1	0	1	1	0	0	1	2	1	1
210	2017	1	2	0	1	0	1	4	1	1	1	0	0	0	0	1	1	1	1
212	2017	2	2	0	0	0	1	3	2	1	1	1	0	0	3	1	2	1	0
213	2017	2	1	1	1	0	1	3	2	0	1	1	1	0	3	1	2	1	0
214	2017	0	1	1	2	0	1	2	0	1	1	0	1	0	2	1	1	1	1
216	2017	2	1	0	2	1	1	3	2	1	1	1	0	0	2	1	1	1	0
217	2017	1	1	1	0	1	1	2	1	1	1	0	0	0	2	1	2	1	2
218	2017	1	1	0	1	1	1	2	0	1	0	0	0	0	2	1	2	1	0
219	2017	0	1	0	2	1	1	2	0	1	0	0	1	2	2	1	2	1	2
221	2017	1	1	1	1	1	1	2	1	1	0	0	0	0	0	1	2	1	0
222	2017	1	0	0	1	1	1	2	1	1	1	0	0	2	2	1	2	1	0
223	2017	1	2	0	1	1	1	3	1	1	1	0	0	2	2	1	1	1	1
224	2017	1	1	0	1	1	1	2	1	1	0	0	0	0	3	1	1	1	2
226	2017	0	1	0	1	1	1	1	1	1	0	0	0	0	0	1	1	1	1
227	2017	1	1	0	2	0	1	4	2	1	1	1	0	0	1	0	0	0	1
228	2017	0	3	0	2	0	0	1	0	1	0	1	1	0	0	0	0	0	1
229	2017	2	1	0	1	0	1	3	2	1	1	0	1	0	3	1	2	1	1
230	2017	1	3	0	2	0	1	2	0	1	0	0	0	0	0	1	2	1	2
231	2017	1	3	1	3	0	0	2	0	1	0	1	1	2	0	1	1	1	0
232	2017	1	3	0	1	0	1	2	1	1	0	0	0	0	0	1	2	1	2
233	2017	1	1	0	1	0	1	2	1	1	0	0	1	2	2	1	2	1	0
234	2017	1	3	0	2	0	1	2	0	1	0	1	1	0	0	1	2	1	0
235	2017	1	1	0	1	0	1	2	1	1	0	1	1	2	2	1	2	1	0
236	2017	1	2	0	2	0	1	4	2	1	1	1	1	0	2	1	1	1	2
237	2017	2	2	0	2	0	1	2	1	1	0	0	0	0	3	1	2	1	0
238	2017	0	3	1	3	0	1	1	0	1	0	0	0	0	0	1	2	1	0
239	2017	1	3	0	1	0	0	2	0	1	0	0	0	0	0	1	2	1	2
240	2017	2	2	1	0	0	1	3	2	1	0	0	0	2	3	1	3	0	0
242	2017	0	3	0	2	0	1	3	2	1	0	1	1	2	0	1	1	1	1
243	2017	0	1	0	1	0	1	2	0	1	0	0	1	0	0	1	2	1	0
244	2017	0	1	0	1	0	1	2	2	1	0	0	0	2	3	1	2	1	2
246	2017	0	1	0	2	0	1	3	1	1	1	0	1	0	2	1	4	0	1
247	2017	0	3	0	2	0	1	2	0	1	0	1	1	2	0	1	2	1	1
248	2017	0	0	2	3	0	1	1	0	0	0	0	0	2	0	1	1	1	0
249	2017	1	1	0	1	0	1	4	2	1	0	1	0	0	2	1	1	1	0
250	2017	0	1	0	0	0	1	2	0	1	0	0	0	2	3	1	2	1	0
251	2017	0	1	1	2	0	1	2	0	1	0	0	1	2	3	1	1	1	1
252	2017	2	2	0	0	0	1	4	2	1	1	1	0	0	3	1	4	0	0
253	2017	0	1	1	2	0	1	2	1	1	0	1	0	2	0	1	2	1	0
254	2017	2	1	2	2	0	1	2	0	1	0	1	1	0	2	1	2	1	0
255	2017	2	1	0	1	0	1	2	2	1	1	0	0	0	2	1	2	1	0
256	2017	0	3	1	1	0	1	5	0	1	1	1	1	0	0	1	2	1	1
257	2017	1	3	0	2	1	1	3	2	1	1	1	1	2	2	1	1	1	2
258	2017	1	1	1	2	1	1	4	2	1	0	1	0	2	0	1	1	1	0
259	2017	1	2	2	3	1	1	1	1	1	0	0	1	2	2	1	2	1	2
260	2017	0	1	2	3	1	1	2	0	1	0	0	1	2	0	1	1	1	0
261	2017	0	0	1	2	1	1	3	0	1	1	1	1	2	2	1	1	1	2
262	2017	0	1	2	3	1	1	2	0	1	0	0	1	2	2	1	3	0	2
263	2017	2	1	2	3	1	1	2	0	1	0	0	1	2	2	1	2	1	2
264	2017	0	1	0	2	0	1	3	2	1	1	1	1	2	2	1	1	1	2
265	2017	0	1	0	0	0	1	3	1	1	0	1	1	2	0	1	2	1	0
266	2017	1	2	0	2	0	1	4	2	1	1	1	0	2	3	1	1	1	0
267	2017	2	3	0	0	0	1	2	1	0	1	1	1	0	3	1	1	1	2
268	2017	0	1	1	2	0	1	1	1	1	0	0	1	0	3	1	1	1	0
269	2017	1	2	0	2	0	1	2	0	1	1	1	0	2	0	1	1	1	0
270	2017	1	1	0	2	0	1	2	0	1	1	0	0	2	0	1	3	0	1
271	2017	0	1	0	2	0	1	2	1	1	0	1	1	2	3	1	1	1	1
274	2017	1	1	1	1	0	1	1	2	1	0	1	0	0	3	1	1	1	0
276	2017	2	1	1	2	0	1	2	1	1	1	0	0	2	2	1	1	1	0
277	2017	1	2	0	2	0	1	3	2	1	0	0	0	2	3	1	2	1	0
278	2017	0	1	0	0	0	1	3	1	1	1	1	0	0	0	1	2	1	1
279	2017	2	2	0	2	0	1	3	2	1	1	1	0	0	0	1	3	0	0
280	2017	2	1	0	2	0	1	2	1	1	0	1	0	2	0	1	2	1	0
281	2017	1	3	1	2	0	1	2	0	1	0	1	1	2	0	1	2	1	1
283	2017	1	1	0	2	0	1	4	2	1	0	1	1	2	2	1	1	1	0
284	2017	0	1	0	2	0	1	3	1	1	0	0	0	2	2	1	1	1	1
285	2017	1	2	0	1	0	1	2	0	1	0	1	1	2	0	1	1	1	0
286	2017	1	2	1	3	0	1	2	1	1	0	0	0	2	0	1	1	1	1
287	2017	0	1	0	0	0	1	3	2	1	0	1	0	2	2	1	1	1	2
288	2017	0	1	2	2	0	1	3	1	0	1	0	1	2	0	1	4	0	1
290	2017	0	2	0	2	0	1	5	1	1	1	0	0	2	2	1	2	1	1
291	2017	2	1	1	0	1	1	4	2	1	1	0	0	2	3	1	1	1	2
292	2017	1	1	1	1	1	1	3	2	1	1	0	1	2	2	1	2	1	0
293	2017	2	2	2	2	1	1	2	1	1	0	1	1	2	1	1	2	1	0
294	2017	2	2	0	2	1	1	3	2	0	1	1	0	2	3	0	0	0	2
295	2017	1	0	1	2	1	1	3	2	1	0	0	1	2	0	1	3	0	1
296	2017	1	1	1	2	1	1	2	1	1	0	0	1	0	2	1	4	0	1
298	2017	1	2	2	2	1	1	4	2	1	1	0	1	0	0	1	3	0	0
299	2017	2	2	0	0	1	1	4	2	1	1	1	0	0	3	1	2	1	1
300	2017	0	1	0	2	1	1	3	2	1	1	0	0	0	2	0	0	0	0
301	2017	1	1	2	3	1	1	3	2	1	0	0	0	2	2	1	4	0	0
302	2017	1	1	2	3	1	1	3	2	1	0	0	1	2	0	1	2	1	2
303	2017	0	0	0	2	1	1	2	0	1	0	0	1	2	2	1	4	0	0
304	2017	1	1	0	2	1	1	4	1	1	1	1	1	2	2	1	1	1	2
305	2017	1	1	1	2	1	1	2	1	1	1	0	0	2	0	0	0	0	1
306	2017	2	3	1	2	1	1	1	1	1	0	0	1	2	0	1	1	1	1
307	2017	0	1	0	2	1	1	3	1	1	0	0	1	0	2	1	1	1	2
308	2017	1	1	1	1	1	1	3	1	1	1	0	1	0	0	1	1	1	2
309	2017	0	0	1	3	1	1	3	2	1	0	1	1	2	3	1	1	1	1
310	2017	0	3	1	2	1	1	5	1	1	1	1	1	2	0	1	4	0	2
311	2017	1	1	1	2	1	1	2	2	1	1	1	0	2	2	1	1	1	2
312	2017	0	1	2	2	1	1	2	2	1	0	1	1	0	2	1	1	1	2
313	2017	0	1	0	2	1	1	2	2	1	0	0	0	2	2	1	2	1	0
314	2017	0	0	2	3	1	1	2	0	1	0	0	1	0	0	1	2	1	2
315	2017	1	2	0	2	1	1	2	2	1	0	1	1	2	0	1	2	1	2
316	2017	0	1	1	2	1	1	2	0	1	0	0	1	2	0	1	2	1	0
317	2017	1	1	1	2	1	1	2	1	1	0	0	0	2	2	1	1	1	0
318	2017	2	1	0	0	1	1	4	2	1	1	1	0	2	2	1	2	1	2
319	2017	2	1	0	2	1	1	3	0	1	0	1	1	0	0	1	3	0	1
320	2017	2	3	0	0	1	1	5	2	1	1	1	0	0	2	1	1	1	1
321	2017	0	1	0	2	1	1	3	0	1	0	0	0	2	2	1	4	0	0
322	2017	2	2	2	2	1	1	1	2	1	0	0	0	2	0	1	1	1	1
323	2017	1	1	0	2	1	0	2	2	1	0	1	1	0	3	1	1	1	0
324	2017	0	3	0	2	1	1	2	0	1	0	0	0	0	0	0	0	0	2
325	2017	0	1	0	0	1	1	2	0	1	0	0	1	2	0	1	1	1	2
326	2017	1	0	1	2	1	1	2	2	1	0	1	1	0	0	1	4	0	1
327	2017	2	1	0	2	0	1	2	2	1	0	1	0	2	3	1	4	0	0
328	2017	2	1	1	1	0	1	1	2	0	0	0	0	2	2	1	2	1	0
329	2017	2	1	1	2	0	1	2	1	1	0	0	0	0	0	1	2	1	0
330	2017	2	3	2	3	0	0	2	0	1	1	0	1	0	3	1	2	1	2
331	2017	0	3	2	3	0	1	3	2	0	0	1	1	2	0	1	1	1	1
332	2017	1	1	1	1	0	1	3	1	1	0	0	0	2	2	1	1	1	0
333	2017	2	2	0	2	0	1	3	1	1	0	1	1	2	2	1	1	1	0
334	2017	0	3	0	2	0	0	3	1	1	0	0	0	2	3	1	2	1	1
335	2017	2	2	2	2	0	0	2	2	1	0	1	1	2	0	1	1	1	0
336	2017	0	1	0	2	0	1	5	1	1	1	1	1	2	0	1	4	0	1
337	2017	0	0	1	2	0	1	2	1	1	0	1	1	2	0	1	3	0	1
338	2017	2	1	0	0	0	1	3	2	1	0	0	0	2	2	1	2	1	0
339	2017	2	1	2	2	0	1	2	2	0	0	0	0	2	0	1	1	1	0
340	2017	2	2	2	2	0	0	1	1	1	0	0	0	2	2	1	4	0	0
341	2017	2	0	1	2	0	1	2	2	1	0	1	0	2	3	1	1	1	2
342	2017	1	0	1	1	0	1	3	2	1	0	1	0	2	0	0	0	0	0
343	2017	1	1	1	2	0	1	2	2	1	0	1	0	0	2	1	2	1	2
344	2017	0	1	0	2	0	1	2	2	1	1	0	0	2	2	1	1	1	0
345	2017	2	2	0	2	0	1	3	2	1	0	0	0	0	0	1	1	1	1
347	2017	1	0	2	3	0	0	1	0	0	0	0	0	2	0	0	0	0	2
348	2017	2	3	0	2	0	1	3	2	1	0	1	0	0	3	1	3	0	0
349	2017	0	2	0	2	0	1	2	1	1	0	0	0	2	2	1	1	1	0
350	2017	1	3	0	2	0	1	5	1	1	1	0	0	0	0	1	4	0	1
351	2017	0	1	2	1	0	1	3	1	1	0	1	0	2	0	1	1	1	0
352	2017	1	1	0	2	0	1	2	0	1	0	0	1	2	2	1	1	1	2
353	2017	1	1	1	2	0	1	5	1	1	1	1	1	2	0	1	2	1	1
354	2017	0	1	1	2	0	1	1	0	1	0	0	1	2	0	1	2	1	1
355	2017	0	1	0	2	0	1	4	2	1	1	0	1	2	0	0	0	0	1
356	2017	2	1	0	0	0	1	4	2	1	0	1	0	0	2	0	0	0	0
357	2017	2	2	1	2	0	1	3	2	1	1	0	0	2	2	1	2	1	0
358	2017	0	1	1	2	0	1	3	1	1	0	1	0	0	2	1	2	1	0
359	2017	1	1	0	2	0	1	3	2	1	1	1	1	2	0	1	1	1	1
360	2017	0	1	0	2	0	1	2	0	1	0	0	1	0	0	1	3	0	1
361	2017	0	0	2	3	0	1	2	0	1	0	0	1	2	0	0	0	0	1
362	2017	0	3	1	2	0	0	2	0	1	0	0	0	2	0	1	2	1	0
363	2017	1	1	0	1	0	0	5	1	1	0	1	1	0	3	1	1	1	0
364	2017	2	2	0	0	0	1	3	2	1	0	1	1	0	3	1	2	1	0
365	2017	0	1	0	2	0	1	3	0	1	0	1	0	2	2	1	2	1	0
366	2017	0	1	0	0	0	1	3	0	1	1	1	0	2	2	1	2	1	2
367	2017	2	2	0	0	0	1	3	1	1	1	0	0	2	0	1	4	0	2
368	2017	2	1	0	0	0	1	3	0	1	1	1	1	0	0	1	1	1	0
369	2017	0	1	2	2	0	1	1	1	1	0	0	1	2	2	1	2	1	1
370	2017	0	1	1	2	0	1	2	0	1	0	0	1	0	3	1	1	1	2
371	2017	2	1	0	0	0	1	3	2	1	1	0	0	0	3	1	1	1	0
372	2017	1	1	0	0	1	1	2	1	1	0	0	1	0	2	1	2	1	1
373	2017	1	1	1	2	1	1	2	1	1	0	0	1	0	0	1	3	0	0
374	2017	0	1	2	2	1	1	1	0	1	0	1	1	2	0	1	1	1	0
375	2017	1	1	1	1	1	1	4	2	1	1	1	0	0	3	1	1	1	2
376	2017	2	0	0	0	1	1	2	1	1	0	0	0	2	3	1	1	1	0
377	2017	0	1	1	0	1	1	2	0	1	0	0	0	0	2	0	0	0	0
378	2017	2	3	0	1	1	1	2	2	1	1	1	1	2	3	1	2	1	0
379	2017	2	2	1	3	1	1	2	1	1	0	1	0	2	2	1	1	1	2
380	2017	1	1	1	0	1	1	5	1	1	1	0	1	0	0	1	4	0	1
381	2017	0	1	2	2	1	1	2	0	1	0	0	1	2	0	1	1	1	0
382	2017	2	1	1	1	1	1	4	2	1	0	1	0	0	2	1	1	1	0
383	2017	0	0	0	2	1	1	3	1	1	1	0	1	0	3	1	2	1	1
384	2017	1	3	1	3	1	1	2	1	1	1	0	1	2	0	1	2	1	1
385	2017	1	1	1	0	1	1	3	0	1	0	1	1	2	2	0	0	0	0
386	2017	2	1	1	2	1	1	2	1	1	0	0	1	2	0	1	4	0	1
387	2017	2	0	2	3	1	1	1	0	1	0	0	1	2	0	1	4	0	1
388	2017	1	3	0	2	1	1	2	0	1	0	0	1	0	0	0	0	0	1
389	2017	1	1	1	2	1	1	3	1	1	1	1	0	2	3	1	1	1	0
390	2017	1	1	2	1	1	1	2	0	1	0	0	1	2	0	1	1	1	1
391	2017	0	1	0	1	1	1	3	1	1	0	0	1	0	0	1	1	1	1
392	2017	1	1	1	2	1	1	2	1	1	0	0	1	2	2	1	1	1	2
393	2017	1	1	2	3	1	1	2	2	1	0	0	1	2	0	1	1	1	2
394	2017	0	1	2	2	1	1	4	1	1	0	1	1	2	2	1	1	1	0
395	2017	1	1	1	3	1	1	2	1	1	0	0	1	2	2	1	2	1	2
396	2017	2	0	2	3	1	1	2	2	0	0	1	1	2	3	1	1	1	2
397	2017	0	1	1	1	1	1	2	0	1	0	0	1	0	3	0	0	0	1
398	2017	1	3	0	2	1	1	5	2	1	0	1	0	2	0	1	1	1	1
399	2017	2	3	0	1	1	1	2	2	1	1	0	1	0	2	1	4	0	0
400	2017	2	1	1	0	1	1	2	2	1	0	0	1	0	3	1	2	1	0
401	2017	1	1	1	2	1	1	2	2	1	1	1	1	0	2	1	2	1	2
402	2017	1	3	2	3	1	1	2	1	1	0	0	1	0	2	0	0	0	1
403	2017	0	1	0	2	1	1	2	1	1	0	0	0	0	0	1	1	1	0
404	2017	2	1	1	0	1	1	4	2	1	0	1	0	0	3	1	3	0	0
405	2017	0	1	2	3	1	1	2	0	1	0	0	0	2	0	1	1	1	2
406	2017	0	3	1	2	1	1	2	0	1	0	0	1	0	2	1	4	0	1
408	2017	1	2	0	2	1	1	4	2	1	1	1	0	2	2	1	2	1	2
409	2017	2	2	0	0	1	1	2	1	1	0	0	0	0	2	1	1	1	0
410	2017	0	1	0	2	1	1	2	0	1	0	0	1	2	3	1	1	1	1
411	2017	1	1	0	1	1	1	2	1	1	0	0	1	0	0	1	2	1	1
412	2017	1	1	1	2	1	1	2	1	1	0	0	1	0	0	1	2	1	0
413	2017	2	1	1	0	1	1	3	2	1	0	1	0	2	0	1	1	1	2
414	2017	1	1	1	1	1	1	3	2	1	0	0	1	0	2	1	2	1	2
415	2017	1	3	0	2	1	1	2	0	1	0	0	1	2	3	1	1	1	2
416	2017	2	1	1	1	1	1	2	1	1	0	1	1	0	2	1	1	1	0
417	2017	0	1	1	2	1	1	2	2	1	0	0	1	2	2	1	1	1	2
418	2017	2	1	1	0	0	1	3	2	1	0	1	0	0	0	1	1	1	0
419	2017	1	1	2	1	0	1	3	1	0	0	0	1	2	3	1	1	1	0
420	2017	1	3	1	2	0	1	3	0	1	0	1	1	0	0	1	2	1	2
421	2017	1	1	1	2	0	1	2	0	1	0	0	1	0	0	1	4	0	1
422	2017	1	1	2	1	0	1	2	0	1	0	0	1	2	0	1	1	1	0
423	2017	1	1	0	2	0	1	3	2	1	0	0	1	2	2	1	1	1	0
424	2017	1	1	0	2	0	1	2	1	1	0	0	1	2	3	1	1	1	1
425	2017	0	1	1	2	0	1	2	1	1	0	0	1	2	0	1	4	0	2
426	2017	2	2	0	1	0	1	2	2	1	0	1	1	2	2	1	1	1	0
427	2017	1	1	0	1	0	1	2	1	1	0	0	0	0	2	1	1	1	0
428	2017	0	1	1	1	0	1	2	0	1	0	0	1	0	0	1	1	1	0
429	2017	2	2	0	0	0	1	3	2	1	1	1	0	0	2	1	2	1	0
430	2017	0	2	1	1	0	1	1	0	1	0	0	0	2	2	0	0	0	0
431	2017	2	1	0	0	0	1	2	2	1	0	1	0	2	0	1	1	1	0
432	2017	1	1	0	0	0	1	2	1	1	0	1	1	2	2	1	1	1	2
433	2017	2	1	1	1	0	1	2	1	1	0	0	1	2	2	1	1	1	2
434	2017	0	1	0	2	0	1	2	1	1	0	0	1	0	0	1	1	1	2
436	2017	0	1	2	2	0	1	2	1	1	0	0	0	2	0	1	3	0	2
437	2017	2	1	2	2	0	1	2	1	1	0	0	1	0	0	1	2	1	1
438	2017	2	1	0	1	0	1	2	1	1	1	1	1	0	2	1	4	0	0
439	2017	2	0	1	2	0	1	5	1	1	0	1	0	0	0	1	3	0	0
440	2017	0	2	2	2	0	1	2	0	1	0	0	1	0	0	1	1	1	1
441	2017	0	1	2	3	0	1	1	1	1	0	0	1	2	0	1	1	1	2
442	2017	0	0	1	3	0	1	2	1	1	0	0	1	2	2	1	1	1	1
443	2017	1	1	1	2	0	1	2	0	1	0	0	1	2	0	1	4	0	0
444	2017	0	0	1	2	0	1	3	1	1	0	1	1	0	2	1	2	1	1
445	2017	2	2	0	1	0	1	1	1	1	0	0	0	2	2	1	1	1	0
446	2017	1	1	0	0	0	1	3	1	1	1	0	0	0	3	1	2	1	0
447	2017	0	1	0	2	0	1	3	0	1	0	0	0	0	3	1	1	1	0
448	2017	0	0	0	2	0	1	2	0	1	0	0	0	0	2	1	1	1	1
449	2017	1	3	1	0	0	1	2	1	1	0	0	1	2	2	1	2	1	0
450	2017	0	3	0	1	0	1	2	0	1	0	0	0	0	0	1	1	1	0
451	2017	0	1	1	2	0	1	2	0	1	0	0	1	0	0	1	1	1	1
453	2017	0	3	0	0	0	1	1	0	1	0	0	0	2	0	1	2	1	0
454	2017	1	1	0	0	0	1	2	1	1	0	1	0	0	2	1	1	1	0
455	2017	2	3	1	2	0	0	3	1	1	0	1	1	0	3	0	0	0	0
456	2017	0	1	0	0	0	1	2	2	1	0	0	0	0	3	1	2	1	0
457	2017	0	1	1	2	0	1	3	2	1	0	1	0	2	0	1	2	1	2
458	2017	2	2	0	0	0	1	2	2	1	0	1	0	0	2	1	2	1	0
459	2017	1	3	1	1	0	1	2	0	1	0	0	1	0	0	1	1	1	0
460	2017	2	2	0	0	0	1	2	0	1	0	0	0	2	0	1	1	1	0
461	2017	2	1	1	0	0	1	2	0	1	0	1	1	2	2	1	1	1	2
462	2017	2	1	0	0	0	1	3	2	1	0	1	0	0	2	1	1	1	0
463	2017	1	2	0	2	0	1	2	0	1	0	1	1	0	3	1	2	1	0
464	2017	2	1	0	0	0	1	2	2	1	0	1	1	2	2	1	1	1	0
465	2017	2	1	1	0	0	1	4	2	1	0	0	0	0	3	1	2	1	0
466	2017	1	1	0	1	0	1	4	1	1	0	1	1	2	0	1	1	1	0
468	2017	0	1	0	1	0	1	2	1	1	0	0	1	0	2	1	2	1	0
469	2017	0	1	1	2	0	1	2	1	1	0	0	1	0	2	1	4	0	0
470	2017	1	2	1	1	0	1	2	0	1	0	0	1	2	2	1	4	0	0
471	2017	2	2	1	0	0	1	4	2	1	0	1	0	0	3	1	3	0	2
472	2017	1	1	0	0	0	1	3	1	1	1	1	0	2	2	1	2	1	0
473	2017	2	1	0	0	0	1	4	2	1	1	0	0	0	3	1	1	1	0
475	2017	2	1	1	1	0	1	2	0	1	0	1	0	0	2	1	2	1	0
476	2017	1	1	0	0	0	1	3	2	1	0	0	0	2	3	1	2	1	2
477	2017	1	1	0	0	0	1	3	0	1	0	0	0	0	0	1	2	1	2
478	2017	2	1	1	1	0	1	2	0	1	0	0	0	2	3	1	3	0	0
479	2017	2	0	0	0	0	1	4	2	1	1	1	0	0	3	1	4	0	0
480	2017	0	1	1	0	0	1	2	1	1	0	0	1	2	3	1	2	1	1
481	2017	2	1	1	1	1	1	2	1	1	0	0	0	0	3	1	1	1	0
483	2017	2	1	0	2	1	1	2	2	1	0	1	0	2	0	1	1	1	0
484	2017	1	1	0	2	1	1	2	2	1	0	1	0	0	3	1	1	1	0
485	2017	0	3	0	2	1	0	2	1	1	1	0	0	2	0	1	2	1	2
486	2017	0	0	2	3	1	1	2	0	1	0	0	0	0	0	1	2	1	1
487	2017	0	1	1	2	1	1	3	1	1	0	0	0	0	0	1	1	1	1
488	2017	1	1	0	2	0	0	4	1	1	1	1	0	0	2	0	0	0	0
489	2017	2	1	1	2	0	1	2	1	1	0	1	1	2	0	1	1	1	0
490	2017	0	1	1	2	0	1	2	0	1	0	0	0	2	0	1	1	1	0
491	2017	2	1	0	2	0	1	3	2	1	1	1	0	0	3	1	2	1	0
492	2017	0	0	0	2	0	1	3	1	1	0	1	1	2	3	1	1	1	0
493	2017	2	1	0	2	0	1	3	2	1	0	0	0	2	0	1	1	1	0
494	2017	2	2	0	1	0	1	3	2	1	1	1	0	2	3	1	2	1	0
495	2017	2	2	0	1	0	1	3	2	1	1	1	0	2	0	1	4	0	0
496	2017	1	2	0	2	0	1	4	1	1	1	1	1	0	3	1	4	0	2
497	2017	1	1	0	2	0	1	2	2	1	0	1	0	2	0	1	2	1	0
498	2017	1	1	1	2	0	1	2	0	1	0	0	1	0	2	1	4	0	2
499	2017	0	1	0	2	0	1	2	0	1	0	0	1	2	0	1	2	1	1
500	2017	2	2	0	0	0	1	3	0	1	1	0	1	2	0	1	1	1	2
502	2017	1	1	0	2	0	1	4	2	1	1	1	1	2	3	1	2	1	0
503	2017	1	0	0	2	0	1	3	1	1	0	1	1	2	0	1	2	1	0
504	2017	1	1	0	2	0	1	3	2	1	0	1	0	0	3	1	1	1	0
505	2017	1	1	1	3	0	1	1	1	1	0	0	1	2	0	1	1	1	2
506	2017	1	1	0	2	0	1	3	2	1	0	0	0	0	3	1	1	1	0
507	2017	0	1	0	2	0	1	2	2	1	0	0	1	2	2	1	2	1	2
508	2017	1	2	0	2	0	1	3	2	1	0	1	0	2	0	1	1	1	0
509	2017	0	1	0	2	0	1	3	0	1	0	0	0	0	3	1	1	1	2
510	2017	0	1	0	2	0	1	2	0	1	0	0	0	2	0	1	2	1	2
511	2017	0	1	1	3	1	1	3	1	1	0	0	1	2	2	1	4	0	2
512	2017	1	1	0	2	1	1	2	2	1	0	0	1	2	3	1	1	1	0
513	2017	1	1	2	2	1	1	2	0	1	0	0	0	0	0	1	1	1	1
514	2017	1	1	0	2	1	1	2	1	1	0	1	0	2	0	1	1	1	2
515	2017	1	1	2	3	1	1	3	2	1	0	0	1	0	2	1	1	1	2
516	2017	1	1	1	2	1	1	2	1	1	0	0	1	2	2	1	2	1	0
517	2017	1	1	2	3	1	1	2	2	1	0	0	1	0	0	1	2	1	1
518	2017	2	3	0	2	1	1	2	0	1	1	0	1	0	0	1	2	1	1
519	2017	1	3	1	2	1	1	5	1	1	1	1	1	0	0	1	1	1	1
520	2017	1	3	1	2	0	1	2	0	1	0	0	1	2	0	1	2	1	0
521	2017	0	1	0	2	0	1	3	1	1	0	0	0	2	0	1	3	0	0
523	2017	0	3	0	2	0	1	3	0	1	0	0	1	0	2	1	3	0	1
524	2017	1	1	0	2	0	1	2	0	1	1	0	1	2	2	1	1	1	0
525	2017	0	1	1	3	0	1	2	0	0	0	0	1	2	0	1	1	1	2
526	2017	0	1	0	2	0	1	2	0	1	0	0	1	0	2	0	0	0	1
527	2017	2	1	0	2	0	1	1	1	1	0	0	1	2	2	1	1	1	0
528	2017	0	1	0	2	0	1	2	0	1	0	1	1	2	0	1	1	1	0
529	2017	0	1	2	3	0	1	2	1	0	0	0	1	2	3	1	2	1	1
530	2017	0	1	0	2	0	1	3	2	1	0	1	1	2	2	1	1	1	0
531	2017	1	2	0	2	0	1	3	1	1	1	0	0	2	0	1	1	1	0
532	2017	1	1	1	2	0	1	2	1	1	0	1	1	2	0	1	2	1	0
533	2017	1	1	0	2	0	1	3	0	1	0	0	0	2	2	1	2	1	0
534	2017	0	1	0	2	0	1	2	0	1	0	0	1	0	0	1	2	1	2
535	2017	0	1	0	2	0	1	2	2	1	0	0	1	0	0	1	2	1	0
536	2017	2	2	0	2	1	1	3	2	1	0	0	0	0	2	1	2	1	1
537	2017	1	1	1	2	1	1	2	1	1	0	1	0	0	2	1	1	1	2
539	2017	1	3	0	2	1	1	3	1	1	1	0	0	2	3	0	0	0	1
540	2017	0	1	1	3	1	1	5	2	1	0	1	0	0	2	1	1	1	2
541	2017	2	2	0	1	1	1	2	2	1	0	0	1	0	2	1	2	1	2
542	2017	2	2	1	3	1	1	3	2	1	0	1	1	2	0	1	1	1	2
543	2017	1	1	1	2	1	1	2	1	1	0	1	0	2	0	1	2	1	0
544	2017	1	0	2	2	1	1	2	1	1	1	0	1	0	2	1	1	1	1
545	2017	1	1	1	3	1	1	2	1	1	0	0	1	0	3	1	1	1	2
546	2017	2	1	0	3	1	1	3	2	1	0	0	0	0	0	1	1	1	0
547	2017	2	1	0	2	1	1	3	2	1	0	0	1	0	2	1	2	1	1
548	2017	1	2	0	1	1	1	3	2	1	0	1	0	2	3	1	2	1	0
549	2017	1	1	1	2	1	1	1	1	1	0	0	1	0	2	1	2	1	2
550	2017	0	2	0	2	1	1	3	1	1	0	1	1	2	0	1	1	1	2
551	2017	1	2	0	2	1	1	2	1	1	0	0	0	2	3	1	1	1	0
552	2017	0	1	0	2	1	1	2	0	1	0	0	1	2	0	1	1	1	2
553	2017	1	0	1	2	1	1	4	2	1	1	1	0	0	3	1	2	1	2
554	2017	0	1	1	2	1	1	4	2	1	1	0	0	0	3	1	1	1	1
555	2017	1	1	2	3	1	1	2	2	0	1	1	1	2	2	1	1	1	2
556	2017	2	1	0	2	1	1	2	1	1	0	0	1	2	0	1	1	1	1
557	2017	1	3	2	3	1	1	3	2	1	0	0	1	2	0	1	2	1	1
558	2017	1	0	1	3	1	1	3	2	1	0	1	0	0	0	1	1	1	0
559	2017	0	1	1	2	1	1	2	1	1	0	1	1	2	2	1	1	1	2
560	2017	1	3	0	3	1	1	2	0	1	0	0	1	0	0	1	2	1	2
561	2017	1	1	0	2	1	1	2	0	1	0	1	0	0	0	1	2	1	1
562	2017	1	3	0	2	1	1	2	0	1	0	0	0	0	0	1	2	1	1
563	2017	2	1	1	1	1	1	1	0	1	0	0	1	2	0	1	2	1	0
564	2017	2	2	0	2	1	1	2	0	1	0	0	1	2	2	1	2	1	0
565	2017	2	1	1	2	1	1	2	0	1	0	0	1	2	0	1	2	1	1
566	2017	1	1	1	2	1	1	2	1	1	1	0	0	2	0	1	2	1	1
567	2017	1	1	1	2	1	1	2	2	1	0	0	0	0	0	1	2	1	0
568	2017	2	1	0	2	1	1	5	2	1	1	1	1	0	2	1	2	1	1
569	2017	2	2	0	2	1	1	3	2	1	1	0	1	2	2	1	2	1	2
570	2017	2	1	1	2	1	1	2	0	1	0	1	0	0	2	1	1	1	0
571	2017	2	3	1	2	1	1	2	1	1	0	0	1	2	3	1	1	1	1
572	2017	2	2	0	2	1	1	2	1	1	0	0	0	2	0	1	2	1	0
574	2017	1	1	1	2	1	1	2	1	1	0	0	1	0	0	1	1	1	2
575	2017	0	1	2	3	1	1	2	0	1	0	0	1	2	0	1	2	1	2
576	2017	1	0	0	2	1	1	2	1	1	0	0	1	0	0	1	2	1	1
577	2017	2	1	0	2	1	1	2	0	1	0	1	1	2	0	1	1	1	0
578	2017	1	1	1	2	1	1	2	0	1	1	1	0	2	0	1	1	1	0
579	2017	2	2	0	2	1	1	3	2	1	0	1	0	0	3	1	2	1	0
580	2017	0	3	0	2	1	0	2	1	1	1	1	1	2	0	1	1	1	1
581	2017	0	1	2	3	1	1	2	0	1	0	0	1	2	0	1	2	1	2
582	2017	0	1	0	2	1	1	2	1	1	0	0	1	2	2	1	4	0	2
583	2017	2	3	2	3	1	1	2	0	1	0	0	0	2	0	1	1	1	0
584	2017	0	3	1	3	1	1	2	0	1	0	1	0	0	0	0	0	0	0
586	2017	2	3	1	3	1	1	2	2	1	1	1	0	0	0	1	1	1	0
587	2017	1	2	0	1	1	1	5	2	1	1	1	0	2	3	1	1	1	0
588	2017	1	1	1	2	1	1	1	0	1	0	0	1	2	0	1	2	1	2
589	2017	1	1	0	2	1	1	2	0	1	0	0	1	2	0	1	2	1	1
590	2017	2	1	2	2	1	1	1	0	1	0	0	1	0	0	1	1	1	1
591	2017	0	1	2	3	1	1	5	0	1	0	1	1	2	0	1	1	1	0
592	2017	1	1	1	3	1	1	3	1	1	0	1	1	2	0	1	2	1	1
593	2017	1	1	0	2	1	1	3	2	1	0	1	0	2	0	1	1	1	1
594	2017	2	2	2	1	1	1	3	1	0	1	0	0	2	2	1	2	1	0
595	2017	0	1	0	2	1	1	2	0	1	1	0	1	2	2	1	2	1	0
596	2017	1	2	0	2	1	1	4	2	1	0	1	1	2	2	1	2	1	2
597	2017	0	0	0	2	1	0	3	2	1	1	0	0	0	3	1	1	1	0
598	2017	2	2	0	1	1	1	2	1	1	0	0	1	2	2	1	1	1	2
599	2017	0	1	0	2	1	1	1	0	1	0	0	1	2	2	1	2	1	2
600	2017	0	2	2	3	1	1	2	1	1	0	0	1	2	2	1	1	1	2
602	2017	2	1	2	2	1	1	3	1	1	0	1	1	0	2	1	4	0	2
603	2017	2	1	1	1	1	1	3	2	1	0	1	1	1	3	1	2	1	0
604	2017	0	3	2	3	1	1	2	1	1	1	1	1	1	0	1	1	1	2
605	2017	1	1	2	3	1	1	2	1	1	0	0	1	1	0	1	1	1	0
606	2017	2	3	0	2	1	1	3	1	1	1	1	1	1	2	1	1	1	0
607	2017	2	1	1	1	1	1	2	1	1	1	0	1	1	2	1	1	1	0
608	2017	2	3	1	2	1	0	3	0	1	0	1	0	0	3	1	4	0	1
609	2017	0	1	1	3	1	1	2	1	1	0	0	1	2	0	1	1	1	0
610	2017	1	1	0	2	1	1	3	1	1	0	0	1	1	0	1	2	1	0
611	2017	1	1	2	2	1	1	2	0	1	0	0	0	1	0	1	1	1	2
612	2017	2	1	1	2	1	1	3	2	1	0	0	1	0	2	1	1	1	0
613	2017	1	1	0	2	1	1	3	2	0	1	0	1	1	2	1	2	1	2
614	2017	1	3	2	3	1	1	2	0	1	0	0	0	2	0	1	2	1	2
615	2017	1	1	1	2	1	1	2	1	1	0	1	1	1	2	1	1	1	2
616	2017	2	1	2	3	1	1	2	2	0	0	0	0	1	2	1	4	0	2
617	2017	0	1	2	3	1	1	5	2	1	1	0	1	0	1	1	3	0	1
618	2017	1	1	2	3	0	1	3	2	1	0	1	1	1	0	1	2	1	0
619	2017	2	1	0	2	0	1	4	2	1	0	0	0	0	3	1	2	1	0
620	2017	0	1	2	2	0	1	1	0	1	0	0	1	1	3	1	1	1	2
621	2017	1	1	2	2	0	1	1	0	1	0	0	0	2	0	1	2	1	0
622	2017	0	1	1	2	0	1	1	0	1	0	1	1	1	2	1	4	0	0
623	2017	1	1	1	2	0	1	1	1	1	0	1	0	0	2	1	4	0	0
624	2017	1	0	0	2	0	1	2	0	1	0	0	0	1	2	1	2	1	1
625	2017	0	0	0	2	0	1	3	1	1	1	1	1	0	2	1	3	0	1
626	2017	0	1	0	2	0	1	2	1	1	0	0	1	0	0	1	3	0	0
627	2017	0	1	0	2	0	1	2	0	1	0	0	1	1	0	1	1	1	1
628	2017	0	2	0	2	0	1	2	1	1	0	0	1	1	2	1	1	1	2
629	2017	0	1	1	2	0	1	1	0	1	0	1	0	0	2	1	1	1	0
631	2017	0	2	0	2	0	1	2	1	1	0	0	0	0	3	1	2	1	1
632	2017	0	1	0	2	0	1	2	0	1	0	1	0	2	3	1	1	1	2
633	2017	0	1	0	2	0	1	2	0	1	0	0	1	2	0	1	1	1	2
634	2017	1	1	0	2	0	1	2	1	1	0	0	1	0	2	1	1	1	1
635	2017	1	1	1	2	0	1	3	2	1	0	1	1	2	0	1	2	1	0
636	2017	0	1	0	2	0	1	3	0	1	0	0	1	2	3	1	2	1	2
637	2017	1	2	0	2	0	1	3	2	1	1	0	0	0	2	1	2	1	2
640	2017	2	1	1	2	0	1	3	0	1	0	1	1	2	2	1	2	1	2
641	2017	0	1	1	2	0	1	2	0	1	0	0	1	0	0	1	1	1	1
642	2017	1	2	0	2	0	1	2	0	1	1	0	0	0	3	1	1	1	0
643	2017	0	3	0	2	0	1	2	0	1	0	0	1	0	0	1	1	1	1
644	2017	2	1	0	2	0	1	2	2	1	0	1	1	2	3	1	1	1	0
645	2017	0	1	0	2	0	1	2	1	1	1	0	1	0	3	1	2	1	1
646	2017	2	1	0	2	0	1	3	1	1	1	1	1	0	3	1	2	1	0
647	2017	1	1	1	2	0	1	3	2	1	0	1	0	2	2	1	2	1	2
648	2017	1	3	0	2	0	1	3	2	1	0	1	0	0	0	1	2	1	1
649	2017	0	3	0	2	0	1	1	1	1	1	0	0	0	2	1	1	1	2
651	2017	1	1	0	2	0	1	2	0	1	0	0	0	2	2	1	1	1	2
652	2017	0	1	0	2	0	1	2	1	1	0	1	0	2	2	1	1	1	2
653	2017	2	2	0	2	0	1	2	1	1	0	0	0	2	2	1	2	1	2
654	2017	1	1	0	2	0	1	2	2	1	0	0	0	2	3	1	2	1	1
655	2017	1	0	1	2	0	1	2	1	1	0	0	0	0	2	1	2	1	2
656	2017	1	1	0	2	0	1	2	0	1	0	0	0	2	0	1	1	1	1
657	2017	1	2	1	2	0	1	3	0	1	0	0	0	2	2	1	2	1	2
658	2017	0	1	0	2	1	1	4	2	1	1	0	1	0	3	1	1	1	1
659	2017	2	2	1	1	1	1	3	2	1	1	0	1	1	2	1	4	0	0
660	2017	0	0	0	2	1	0	2	0	1	0	0	1	1	2	1	1	1	0
661	2017	1	2	0	1	1	1	3	1	1	0	0	1	1	0	1	1	1	0
662	2017	1	1	1	2	1	1	2	2	1	0	0	1	1	2	1	2	1	2
663	2017	2	3	1	1	1	1	3	2	1	1	1	0	0	2	1	2	1	0
664	2017	1	1	1	2	1	1	2	1	1	0	0	1	0	2	1	2	1	0
666	2017	1	2	2	2	1	1	2	0	1	1	0	1	2	0	1	1	1	2
667	2017	1	2	0	2	1	1	2	2	1	0	0	1	1	2	1	1	1	2
668	2017	1	1	1	3	1	1	2	0	1	0	0	1	1	1	0	0	0	1
669	2017	1	1	1	2	1	1	3	2	1	1	1	1	0	2	1	2	1	2
673	2017	0	3	0	2	1	1	2	1	1	0	0	1	1	0	1	2	1	0
674	2017	0	0	0	2	1	1	4	1	1	1	1	1	1	2	1	1	1	2
675	2017	2	1	0	2	1	1	2	0	1	1	0	0	1	2	1	1	1	0
676	2017	1	1	1	3	1	1	3	1	1	1	1	1	0	0	1	1	1	1
677	2017	2	3	1	3	1	1	2	1	1	1	0	1	1	0	1	1	1	0
678	2017	2	3	1	3	1	1	2	1	1	1	0	1	1	2	1	1	1	1
679	2017	2	1	0	1	1	1	2	2	1	0	0	0	2	3	1	1	1	0
680	2017	1	2	0	2	1	1	2	0	1	0	0	1	1	3	1	2	1	0
681	2017	1	1	0	2	1	1	2	1	1	0	0	1	1	2	1	2	1	2
682	2017	1	0	1	3	1	1	2	0	1	1	0	1	1	2	1	1	1	0
683	2017	0	0	2	3	1	1	2	2	0	0	0	1	1	0	1	1	1	0
684	2017	1	1	0	1	1	1	2	2	1	0	0	1	0	2	1	2	1	0
685	2017	2	3	0	1	1	1	2	1	1	0	0	1	0	0	1	1	1	1
686	2017	2	0	0	2	1	1	3	0	1	1	0	1	2	0	1	1	1	0
687	2017	0	0	1	2	1	1	2	0	1	0	1	1	1	0	1	4	0	2
688	2017	0	3	2	3	1	1	4	2	1	1	1	1	1	0	1	1	1	2
689	2017	0	1	0	3	1	1	2	1	1	0	0	1	0	3	1	1	1	2
690	2017	2	1	1	2	1	1	3	2	1	0	1	1	0	2	1	1	1	0
691	2017	1	0	0	2	1	1	3	2	1	0	0	1	1	2	1	2	1	2
692	2017	2	1	0	2	1	1	3	2	1	0	0	1	1	0	1	1	1	1
693	2017	0	1	0	2	1	1	2	0	1	0	0	1	2	2	1	4	0	2
697	2017	0	1	1	2	1	1	2	1	1	0	0	1	1	2	1	2	1	1
699	2017	1	1	2	3	1	1	4	1	1	0	0	1	1	0	0	0	0	2
701	2017	2	1	1	1	1	1	2	0	1	0	0	1	1	3	1	2	1	0
702	2017	2	1	2	3	1	1	2	0	0	0	0	1	1	0	1	1	1	0
703	2017	0	1	1	2	1	1	3	2	1	1	0	1	1	0	1	1	1	2
704	2017	2	1	0	2	1	1	2	0	1	0	0	0	2	1	1	1	1	0
705	2017	0	1	1	2	1	1	3	2	1	1	1	1	1	2	0	0	0	0
706	2017	2	1	0	1	1	1	3	2	1	1	0	1	1	3	1	2	1	2
707	2017	1	1	2	2	1	1	2	0	1	0	0	0	1	0	1	1	1	0
708	2017	0	1	2	3	1	1	2	0	1	0	0	1	1	0	1	4	0	0
709	2017	0	1	2	3	1	1	2	1	1	0	0	1	1	0	1	2	1	2
710	2017	1	1	2	2	1	1	2	0	1	0	0	1	2	0	1	1	1	0
711	2017	0	1	0	2	1	0	4	2	1	0	0	1	0	2	1	1	1	1
712	2017	2	2	1	2	1	1	3	2	1	0	0	1	1	3	1	1	1	0
714	2017	0	3	0	2	1	1	3	1	1	0	0	1	1	2	1	2	1	1
715	2017	1	3	0	1	1	1	3	2	1	1	0	1	1	0	1	1	1	1
716	2017	0	3	1	2	1	1	3	0	1	1	1	1	0	2	1	2	1	1
718	2017	0	1	2	3	1	1	2	0	0	0	0	1	1	0	1	2	1	0
719	2017	1	1	1	3	1	1	2	0	1	0	0	1	0	0	1	4	0	2
720	2017	1	2	0	2	1	1	2	1	1	0	0	0	1	2	0	0	0	2
721	2017	1	1	1	2	1	1	3	1	1	1	0	1	1	1	1	1	1	2
722	2017	1	1	1	2	1	1	2	1	1	0	1	1	1	2	1	2	1	2
723	2017	0	1	1	1	1	1	2	0	1	0	0	0	1	1	1	1	1	0
724	2017	0	1	1	2	1	1	3	1	1	1	1	1	0	2	1	2	1	2
726	2017	2	1	1	2	1	1	3	1	1	1	1	1	1	2	1	1	1	2
727	2017	2	1	0	2	1	1	3	2	1	0	0	1	1	0	1	2	1	0
728	2017	2	1	2	3	1	1	2	1	1	0	0	1	0	2	1	2	1	0
729	2017	1	3	1	3	1	1	2	1	1	1	0	1	1	0	1	1	1	0
730	2017	0	0	1	3	1	1	2	0	1	0	0	1	1	0	1	4	0	0
731	2017	0	1	2	3	1	1	3	0	1	0	0	1	1	0	1	1	1	0
732	2017	2	2	1	2	1	1	3	2	1	1	0	1	1	0	1	1	1	2
733	2017	1	1	0	1	1	1	2	1	1	0	0	1	0	3	1	2	1	2
734	2017	1	0	0	1	1	1	3	0	1	1	0	1	0	0	1	2	1	1
735	2017	1	1	2	3	1	1	2	1	1	0	0	1	0	0	1	2	1	0
736	2017	1	1	0	1	1	1	3	2	1	0	0	1	1	0	1	2	1	0
739	2017	2	2	1	1	1	1	3	1	1	0	0	1	1	3	1	2	1	1
740	2017	1	0	0	2	1	1	2	1	1	0	0	1	0	0	1	4	0	1
741	2017	1	2	1	2	1	1	2	0	1	0	1	1	1	0	1	1	1	2
742	2017	1	3	1	1	1	1	3	1	1	0	0	1	1	0	1	1	1	0
743	2017	1	1	1	3	1	1	2	1	1	0	0	1	1	3	1	2	1	0
744	2017	2	1	0	2	1	1	2	1	1	0	0	1	1	2	1	2	1	0
745	2017	2	1	0	1	1	1	3	2	1	1	0	1	1	3	1	1	1	2
746	2017	1	0	1	2	0	1	3	2	1	1	1	0	1	3	0	0	0	2
747	2017	2	0	2	3	0	1	2	2	0	0	0	1	1	2	1	2	1	0
748	2017	0	3	2	2	0	1	2	0	1	0	0	1	1	0	1	2	1	0
749	2017	0	3	2	3	0	1	3	1	1	0	1	1	1	2	1	2	1	0
750	2017	2	2	1	1	0	1	2	1	1	1	0	1	1	2	1	2	1	0
751	2017	1	3	0	2	0	1	2	1	1	0	0	1	0	0	1	2	1	1
752	2017	0	0	0	1	0	1	2	0	1	0	1	0	1	2	1	2	1	0
753	2017	2	1	0	1	0	1	2	0	1	0	1	1	1	3	1	2	1	0
754	2017	0	0	0	0	0	0	2	1	1	0	1	1	1	2	1	2	1	0
755	2017	0	1	0	2	0	1	4	1	1	1	1	1	0	2	1	2	1	2
756	2017	1	1	1	2	0	1	2	1	1	1	0	1	0	0	1	1	1	0
757	2017	2	1	2	2	0	1	2	0	1	0	0	1	1	0	1	2	1	0
758	2017	1	1	1	1	0	1	3	0	1	0	0	1	1	2	1	1	1	0
759	2017	2	1	1	2	0	1	2	1	1	0	1	1	0	0	1	2	1	1
760	2017	0	1	1	2	0	1	2	1	1	0	0	1	1	3	1	1	1	2
761	2017	2	1	0	1	0	1	3	2	1	0	0	0	0	3	1	2	1	2
762	2017	0	1	0	3	0	1	2	0	1	1	0	1	1	0	1	1	1	1
763	2017	1	2	1	2	0	1	2	0	1	0	0	1	1	2	1	2	1	2
764	2017	2	1	0	1	0	1	2	2	1	0	0	0	0	2	1	1	1	0
765	2017	1	1	1	1	0	1	5	1	1	1	1	1	0	2	1	1	1	0
766	2017	1	3	0	2	0	1	2	0	1	0	0	1	0	3	1	3	0	0
767	2017	1	1	0	2	0	1	2	0	1	0	0	1	1	2	1	2	1	2
768	2017	1	1	1	2	0	1	3	0	1	0	1	1	1	0	1	2	1	1
769	2017	0	3	0	2	0	1	3	2	1	1	0	1	1	3	1	2	1	1
770	2017	0	1	0	2	0	1	5	2	1	0	1	1	1	0	1	1	1	1
771	2017	1	1	0	1	0	1	3	2	1	0	0	1	1	3	1	2	1	0
772	2017	1	1	1	1	0	1	2	0	1	0	0	0	1	2	1	2	1	2
773	2017	1	2	1	2	0	1	2	1	1	1	0	1	1	2	1	1	1	1
774	2017	2	1	0	1	0	1	4	2	1	1	0	1	1	3	1	1	1	0
775	2017	0	1	0	2	0	1	2	0	1	1	0	1	1	2	0	0	0	0
776	2017	0	3	0	2	0	1	2	1	1	0	0	1	1	2	1	2	1	2
777	2017	0	1	1	2	0	1	2	1	1	0	0	1	0	2	1	1	1	2
778	2017	1	3	0	2	0	1	3	2	1	0	0	1	1	0	1	2	1	1
779	2017	2	2	1	1	0	1	3	0	1	1	0	1	1	2	1	2	1	0
780	2017	1	2	0	2	0	1	2	2	1	0	0	0	0	3	1	3	0	2
781	2017	1	3	0	2	0	1	3	2	1	1	1	0	1	3	1	1	1	1
782	2017	0	2	0	2	0	1	2	1	1	0	0	1	0	2	1	2	1	2
783	2017	1	2	1	2	0	1	3	1	1	0	0	1	1	0	1	2	1	1
784	2017	1	2	0	2	0	1	3	2	1	1	1	0	0	2	1	1	1	2
785	2017	2	0	0	2	0	1	3	2	1	0	0	1	1	0	1	1	1	0
786	2017	1	1	0	1	0	0	3	0	1	0	0	1	0	0	1	1	1	0
787	2017	2	1	0	1	0	1	4	2	1	1	1	0	1	0	1	1	1	0
788	2017	1	1	0	1	0	1	2	0	1	0	0	1	1	3	1	1	1	0
789	2017	1	1	0	1	0	1	3	2	1	0	0	0	1	3	1	2	1	0
790	2017	1	2	0	1	0	1	2	1	1	1	0	1	0	2	1	2	1	2
791	2017	2	1	0	2	0	1	4	2	1	1	1	0	1	0	1	2	1	0
792	2017	0	1	0	0	0	1	4	2	1	0	1	0	0	3	1	1	1	0
793	2017	1	1	2	2	0	1	2	2	1	0	0	1	1	0	1	2	1	2
794	2017	0	0	0	1	0	1	2	0	1	0	0	1	0	0	1	2	1	1
795	2017	0	1	0	1	0	1	2	0	1	0	1	0	1	2	1	1	1	0
796	2017	2	2	1	2	0	1	2	2	1	1	0	0	1	3	1	1	1	0
797	2017	2	1	0	1	0	1	2	1	1	0	0	0	1	2	1	2	1	0
798	2017	1	1	0	3	0	1	2	2	1	0	0	1	1	2	1	2	1	1
799	2017	1	2	0	1	0	1	3	2	1	0	1	1	2	2	1	1	1	0
800	2017	2	0	0	2	0	1	3	2	1	1	0	1	2	3	1	2	1	2
801	2017	0	1	0	2	0	1	2	2	1	0	1	0	2	0	1	3	0	1
802	2017	0	1	0	3	0	0	1	0	1	0	0	1	2	0	1	1	1	2
804	2017	1	0	0	2	0	1	2	2	1	0	1	1	2	0	1	1	1	1
805	2017	2	1	1	2	0	1	2	2	1	0	1	1	2	2	1	2	1	0
806	2017	2	3	1	2	0	1	4	1	1	1	0	1	0	2	1	2	1	1
807	2017	2	2	0	0	0	1	3	1	1	1	0	0	0	2	1	2	1	0
808	2017	1	1	1	2	0	1	3	2	1	0	1	1	2	0	1	1	1	2
809	2017	2	2	2	3	0	1	2	2	0	0	1	1	2	2	1	1	1	2
810	2017	2	1	1	3	0	1	2	0	1	0	0	1	2	0	1	1	1	0
811	2017	0	1	1	3	0	1	2	0	1	1	0	1	2	0	1	2	1	0
812	2017	2	2	0	1	0	1	2	1	1	1	0	0	2	2	1	2	1	0
813	2017	0	1	2	2	0	1	3	1	1	0	0	0	2	0	1	1	1	0
814	2017	2	1	0	1	0	1	3	2	1	0	0	0	0	3	1	1	1	0
815	2017	0	0	0	1	0	1	2	0	1	0	0	0	2	0	1	1	1	0
816	2017	1	1	0	1	0	1	2	0	1	0	0	0	2	3	1	2	1	0
817	2017	0	3	0	2	0	1	2	0	1	0	0	1	0	0	1	3	0	1
818	2017	2	3	2	3	0	1	3	2	1	0	1	0	2	0	1	1	1	0
819	2017	1	1	1	2	0	1	2	1	1	0	1	1	2	0	1	2	1	0
821	2017	1	1	1	2	0	1	2	1	1	0	0	1	0	0	1	1	1	0
822	2017	2	1	0	1	0	1	3	2	1	0	0	0	2	2	1	2	1	0
823	2017	1	3	0	2	0	1	2	2	0	0	0	1	0	2	1	2	1	0
824	2017	1	1	2	3	0	1	3	2	1	0	0	1	0	2	1	2	1	0
825	2017	2	3	0	2	0	1	2	1	1	0	0	1	2	2	1	2	1	0
826	2017	2	1	0	1	0	1	3	2	1	1	0	1	2	3	1	1	1	0
827	2017	2	3	1	2	0	1	2	2	1	1	1	0	2	2	1	1	1	0
828	2017	0	1	0	2	0	1	2	1	1	0	1	1	2	0	1	2	1	0
829	2017	0	1	0	2	0	1	2	0	1	0	1	0	2	0	1	1	1	1
830	2017	2	1	0	1	0	1	3	2	1	0	0	1	0	2	1	2	1	2
831	2017	2	1	1	1	0	1	2	1	1	1	0	1	2	3	1	2	1	0
832	2017	0	0	2	2	0	1	2	1	1	0	0	0	2	2	0	0	0	0
833	2017	2	1	0	1	0	1	2	2	1	0	0	1	0	2	1	2	1	0
834	2017	1	1	1	2	0	1	3	1	1	1	0	1	2	2	1	1	1	0
835	2017	1	0	0	1	0	1	2	1	1	0	0	0	0	0	1	1	1	0
836	2017	1	1	1	1	0	1	4	2	1	1	0	0	0	3	0	0	0	0
837	2017	0	1	1	2	0	1	2	0	1	0	0	0	0	0	1	2	1	0
838	2017	0	1	0	1	0	1	2	0	1	0	0	1	2	2	1	2	1	2
839	2017	2	0	2	3	0	1	3	0	1	0	0	0	2	2	1	1	1	0
840	2017	1	1	0	2	0	1	3	1	1	0	1	0	2	2	1	2	1	2
841	2017	2	3	0	2	0	1	2	2	1	0	1	1	2	0	1	2	1	0
842	2017	0	1	1	2	0	1	4	2	1	1	1	1	2	2	1	1	1	2
843	2017	1	1	0	1	0	1	4	2	1	1	1	1	0	2	1	2	1	0
844	2017	0	1	0	1	0	1	3	1	1	1	0	0	0	2	1	2	1	0
845	2017	0	0	1	3	0	0	2	2	1	0	0	1	2	0	1	1	1	2
846	2017	0	1	0	2	0	1	2	0	1	0	1	1	2	0	1	2	1	1
847	2017	1	1	1	3	0	1	2	0	1	0	0	1	2	0	1	2	1	0
848	2017	2	1	2	2	0	1	2	0	1	0	0	0	2	0	1	1	1	1
849	2017	1	1	0	1	0	1	2	1	1	0	1	1	2	3	1	2	1	0
850	2017	0	1	1	2	0	1	2	1	1	0	0	1	2	0	1	2	1	0
851	2017	0	0	0	2	0	1	2	0	1	0	1	0	0	2	1	2	1	2
852	2017	0	1	1	3	0	1	1	0	1	0	0	1	2	0	1	1	1	0
853	2017	2	1	1	1	0	1	2	2	1	0	1	1	0	3	1	2	1	0
854	2017	1	1	0	1	0	1	3	1	1	1	0	1	0	3	1	1	1	1
855	2017	1	1	0	1	0	1	4	2	1	1	1	1	0	3	1	2	1	0
856	2017	1	0	1	2	0	1	2	0	1	0	0	1	0	2	1	2	1	2
857	2017	1	0	1	3	0	1	3	1	1	0	0	1	2	0	1	3	0	1
858	2017	2	1	0	1	0	1	3	2	1	1	0	1	2	2	1	1	1	0
859	2017	1	0	0	1	1	1	2	1	1	0	0	1	2	0	1	1	1	0
861	2017	1	0	1	2	1	1	1	1	1	0	0	1	2	0	1	2	1	0
862	2017	1	3	0	2	1	1	2	2	1	1	1	0	0	0	1	2	1	0
863	2017	1	1	0	3	1	1	1	0	1	0	1	1	0	0	1	1	1	0
864	2017	0	1	1	2	1	1	2	0	1	0	0	0	0	0	1	1	1	1
865	2017	1	2	0	2	1	1	2	2	1	1	0	0	0	2	1	1	1	0
866	2017	2	0	1	2	1	1	2	2	1	0	0	1	2	2	1	3	0	0
867	2017	0	1	2	3	1	1	1	0	1	0	0	1	2	0	1	3	0	2
868	2017	1	1	2	3	1	1	1	0	0	0	0	1	2	0	1	2	1	0
869	2017	0	1	2	3	1	1	2	0	1	0	0	1	2	0	1	1	1	0
870	2017	2	2	1	2	1	1	3	2	1	0	1	1	2	0	1	1	1	0
871	2017	1	1	2	3	1	1	1	0	0	0	0	1	2	0	1	2	1	0
872	2017	0	1	2	3	1	1	1	0	1	0	0	1	0	2	1	1	1	0
874	2017	0	1	1	3	1	1	2	1	1	1	0	1	0	2	1	3	0	0
875	2017	1	1	0	2	1	1	3	0	1	1	1	1	0	3	1	2	1	2
876	2017	2	2	0	2	1	0	2	0	1	0	0	1	2	2	1	3	0	1
877	2017	1	1	2	3	1	1	1	0	1	0	0	1	2	0	1	2	1	0
878	2017	1	1	1	2	1	1	4	2	1	1	0	0	2	0	1	3	0	1
879	2017	2	3	0	2	1	1	3	2	1	0	0	0	2	3	1	3	0	0
881	2017	1	1	0	2	1	1	4	1	1	1	1	1	0	2	1	2	1	2
882	2017	0	1	0	2	1	1	4	1	1	0	0	1	0	2	1	1	1	1
883	2017	1	0	0	2	1	0	1	0	1	0	0	0	2	0	1	2	1	2
884	2017	2	3	2	3	1	1	2	0	1	0	0	1	2	0	1	1	1	0
885	2017	1	1	1	3	1	1	2	2	1	0	0	1	2	3	1	1	1	1
886	2017	2	1	1	1	1	1	1	0	1	0	0	0	0	0	0	0	0	0
887	2017	1	3	0	2	1	1	3	2	1	1	0	1	0	3	1	2	1	2
888	2017	2	3	0	1	1	1	2	2	1	0	1	1	2	0	1	1	1	0
890	2017	2	2	1	1	1	1	3	1	1	0	0	0	0	0	0	0	0	0
891	2017	2	3	1	2	1	1	2	1	1	0	0	1	0	2	1	2	1	0
892	2017	2	1	0	2	1	1	1	0	1	0	0	1	2	0	0	0	0	0
893	2017	1	2	0	2	1	1	2	0	1	0	0	1	2	0	1	1	1	2
894	2017	2	3	0	1	1	0	3	2	1	0	0	0	2	3	1	4	0	0
895	2017	2	1	2	2	1	1	3	2	1	0	0	1	2	0	1	2	1	1
896	2017	0	1	0	2	1	1	2	0	1	0	0	0	0	0	1	2	1	1
897	2017	1	0	0	2	1	1	2	0	1	0	0	1	0	2	1	1	1	2
898	2017	1	3	0	2	1	1	3	1	1	0	0	0	2	0	1	3	0	1
899	2017	2	1	1	1	1	1	3	2	1	0	0	1	2	2	1	1	1	0
900	2017	2	3	1	2	1	1	5	2	1	1	0	1	0	0	1	4	0	1
901	2017	1	1	1	1	1	1	3	0	1	0	0	1	0	0	1	2	1	0
902	2017	1	1	1	2	1	1	1	0	1	0	0	1	2	0	0	0	0	2
903	2017	2	0	0	2	1	1	2	1	1	0	0	0	2	3	0	0	0	0
904	2017	2	1	0	2	1	1	2	2	1	1	0	0	2	3	1	2	1	2
905	2017	1	3	2	3	1	1	3	1	1	0	0	1	0	2	1	1	1	0
906	2017	0	0	2	3	1	1	3	0	1	0	0	1	0	0	0	0	0	1
907	2017	1	1	2	3	1	1	1	0	1	0	0	1	2	1	1	1	1	0
908	2017	0	1	1	2	1	1	1	1	1	0	0	1	0	2	1	4	0	2
909	2017	0	1	1	2	1	1	1	1	1	0	0	1	2	0	1	1	1	2
910	2017	2	2	1	2	1	1	2	0	1	0	1	1	0	0	1	2	1	2
911	2017	0	1	1	2	1	1	3	2	1	0	0	0	2	3	0	0	0	0
912	2017	0	2	1	2	1	1	2	0	1	0	0	1	2	0	1	3	0	0
915	2017	1	1	1	1	1	1	3	2	1	0	0	0	0	2	1	4	0	0
916	2017	0	1	1	2	1	1	2	0	1	1	0	1	2	2	0	0	0	0
917	2017	0	1	2	3	1	1	1	1	1	0	0	1	2	2	1	4	0	2
918	2017	2	1	1	2	1	1	2	0	1	0	0	1	2	0	1	1	1	0
920	2017	2	2	0	1	1	1	2	0	1	0	0	1	0	0	0	0	0	0
921	2017	1	2	0	2	1	1	1	1	1	0	0	1	0	2	1	2	1	2
922	2017	2	1	2	2	1	1	2	0	1	0	0	0	2	3	1	2	1	2
923	2017	1	1	2	3	1	1	1	0	1	0	0	0	2	0	1	2	1	0
925	2017	2	1	1	1	1	1	4	2	1	0	0	1	0	2	1	1	1	2
926	2017	0	0	2	3	1	1	2	0	1	0	0	1	2	0	1	2	1	1
927	2017	1	1	2	2	1	1	4	1	1	1	1	0	0	1	1	3	0	2
928	2017	2	2	2	3	1	0	1	0	1	0	0	1	2	0	1	2	1	0
929	2017	1	1	1	2	0	1	2	0	1	0	0	0	2	2	1	1	1	1
930	2017	0	0	0	2	0	1	3	0	1	1	0	0	0	0	1	4	0	0
931	2017	2	3	0	1	0	1	5	2	1	0	0	0	0	3	1	3	0	2
932	2017	1	1	2	3	0	0	1	1	1	0	0	1	0	0	1	4	0	0
933	2017	0	1	1	1	0	1	1	1	1	0	0	1	2	3	1	3	0	2
934	2017	0	1	0	1	0	1	4	1	1	1	0	1	0	0	1	2	1	2
935	2017	2	1	0	1	0	1	2	2	1	0	0	1	2	0	1	2	1	1
936	2017	1	1	0	1	0	1	3	2	1	0	1	0	2	2	1	1	1	0
937	2017	0	1	0	2	0	1	1	0	1	0	0	1	0	0	1	2	1	1
938	2017	0	1	1	2	0	1	3	2	1	0	1	1	2	3	1	2	1	2
939	2017	2	1	1	2	0	1	1	0	1	0	0	0	2	0	1	2	1	0
940	2017	0	0	0	3	0	1	2	0	1	0	0	1	0	1	0	0	0	1
941	2017	1	2	0	2	0	1	1	0	1	0	0	0	0	0	1	2	1	2
942	2017	0	1	1	3	0	1	2	0	0	0	0	1	2	0	1	1	1	0
943	2017	2	1	0	1	0	1	3	0	1	0	0	0	0	0	1	3	0	0
944	2017	1	3	0	2	0	1	3	2	1	1	0	1	2	0	1	2	1	0
945	2017	0	1	2	2	0	1	1	0	1	0	0	1	2	0	1	1	1	0
946	2017	1	0	0	2	0	1	1	0	1	0	0	0	0	0	1	3	0	2
947	2017	2	2	1	2	0	1	2	1	0	0	1	1	2	2	1	1	1	0
948	2017	1	3	0	1	0	0	2	0	1	0	0	0	0	2	1	2	1	0
949	2017	2	1	0	0	0	1	4	2	1	0	1	0	0	2	1	3	0	0
950	2017	1	1	1	1	0	1	3	0	1	0	1	1	2	0	1	1	1	0
951	2017	1	1	0	2	0	1	2	0	1	0	0	1	0	0	1	3	0	1
952	2017	1	1	1	1	0	1	2	0	1	0	0	1	2	0	1	2	1	0
953	2017	1	1	0	2	0	1	3	1	1	0	0	1	0	0	1	1	1	0
954	2017	2	1	1	1	0	1	2	1	1	0	0	1	0	0	1	3	0	0
956	2017	1	3	0	2	0	1	2	2	1	0	1	0	0	2	1	1	1	0
957	2017	1	1	2	3	0	1	2	2	1	1	1	0	0	0	1	2	1	0
958	2017	1	0	1	2	0	1	2	1	0	0	1	0	2	1	1	2	1	0
959	2017	1	0	2	3	0	1	2	0	1	0	0	1	2	0	1	2	1	2
960	2017	1	1	1	2	0	1	2	1	1	0	0	1	0	0	1	3	0	0
961	2017	2	0	1	2	0	1	3	1	1	0	1	0	0	3	1	1	1	0
962	2017	2	1	1	1	0	1	2	0	1	0	0	0	2	0	1	4	0	2
963	2017	1	1	1	1	0	1	3	1	1	1	0	0	0	0	1	1	1	1
964	2017	1	2	0	1	0	1	2	1	1	1	1	0	2	3	1	3	0	0
965	2017	1	3	0	1	0	1	2	2	1	1	1	1	0	2	0	0	0	1
966	2017	2	2	1	2	0	1	2	0	1	0	0	0	2	2	1	1	1	0
967	2017	2	1	2	1	0	1	2	2	0	1	0	1	2	0	1	2	1	1
969	2017	1	1	1	2	0	1	2	0	1	0	1	1	2	0	1	1	1	2
970	2017	1	2	2	3	0	0	1	0	1	0	0	1	2	0	1	2	1	1
971	2017	0	1	1	2	0	1	1	1	1	0	0	1	2	0	1	3	0	2
972	2017	2	1	2	3	0	1	1	0	1	0	0	1	2	1	1	2	1	0
974	2017	0	1	1	2	0	1	2	0	1	0	0	1	2	0	1	2	1	0
975	2017	1	1	1	2	0	1	4	0	1	1	1	0	0	2	1	4	0	2
976	2017	0	3	0	2	0	0	1	0	1	0	0	1	2	2	1	2	1	1
977	2017	1	2	1	2	0	1	2	0	1	0	0	0	2	2	1	2	1	0
978	2017	2	1	1	1	0	1	2	0	1	0	0	0	0	2	1	3	0	0
979	2017	1	3	0	1	0	1	2	0	1	0	0	0	0	2	0	0	0	2
980	2017	0	0	0	2	0	1	3	1	1	0	1	0	2	0	1	3	0	2
981	2017	1	1	0	2	0	0	2	1	1	0	0	1	2	2	0	0	0	1
982	2017	0	1	0	2	0	0	1	0	1	0	0	1	2	0	1	2	1	0
983	2017	2	1	0	2	0	1	2	0	1	0	1	1	2	3	1	1	1	0
984	2017	2	2	1	1	0	1	2	2	1	0	0	1	0	0	1	1	1	0
985	2017	1	1	1	2	0	0	2	2	1	1	0	1	2	2	1	2	1	2
986	2017	1	3	2	2	0	1	2	2	1	0	0	0	2	0	1	2	1	2
987	2017	2	1	0	1	0	1	2	1	1	0	0	0	0	2	1	4	0	0
988	2017	0	3	1	2	0	1	2	1	1	0	0	1	0	0	0	0	0	1
989	2017	1	0	0	2	0	0	1	2	1	0	1	1	2	2	1	3	0	1
990	2017	2	0	2	3	0	1	1	0	0	0	0	1	0	0	1	1	1	0
991	2017	0	1	2	3	0	1	2	0	1	0	1	0	2	0	1	1	1	0
992	2017	2	1	0	1	0	1	1	0	1	0	0	1	2	0	1	1	1	0
993	2017	2	1	1	1	0	1	3	2	1	1	0	0	2	2	1	2	1	0
994	2017	0	1	1	3	0	1	3	0	0	0	1	0	2	0	1	1	1	0
996	2017	0	3	1	2	0	1	2	0	1	0	0	1	2	1	0	0	0	1
997	2017	1	1	0	1	0	1	4	2	1	1	1	1	0	3	1	2	1	0
998	2017	0	1	0	1	0	1	2	0	1	0	0	0	0	0	1	3	0	1
999	2017	1	1	0	1	0	1	2	0	1	1	1	0	2	0	1	1	1	0
1000	2017	0	1	1	2	0	1	3	0	1	1	0	0	0	0	1	1	1	0
1001	2017	0	1	1	2	0	1	2	0	1	0	0	1	2	0	1	1	1	0
1002	2017	0	1	1	3	0	1	3	0	1	1	1	1	2	0	1	2	1	0
1003	2017	1	1	0	2	0	1	1	1	1	0	0	1	0	2	1	1	1	0
1004	2017	1	3	1	2	0	1	3	1	1	1	0	1	2	2	1	2	1	2
1005	2017	2	2	0	2	0	1	3	2	1	1	1	0	2	3	1	2	1	0
1006	2017	2	1	0	0	0	1	2	0	1	0	0	0	2	2	1	2	1	0
1007	2017	1	1	1	1	0	1	1	0	1	0	0	1	2	0	1	1	1	2
1008	2017	0	1	1	2	0	1	1	0	1	0	0	0	2	0	1	2	1	0
1009	2017	2	1	1	1	0	1	1	0	1	0	0	1	2	0	1	2	1	0
1010	2017	1	1	1	2	0	1	1	0	0	0	1	1	2	3	1	1	1	2
1011	2017	0	1	0	2	0	1	1	0	1	0	0	1	2	0	1	1	1	1
1013	2017	1	1	2	2	0	1	2	1	0	0	0	0	2	2	1	2	1	0
1014	2017	1	1	0	2	0	1	2	1	1	1	0	1	2	0	1	1	1	1
1015	2017	2	1	0	0	0	1	2	0	1	0	0	1	2	0	1	1	1	0
1016	2017	1	3	0	2	0	1	1	1	1	0	0	1	2	0	1	3	0	1
1018	2017	1	1	1	2	0	1	2	0	1	0	0	1	0	0	1	2	1	0
1020	2017	0	0	1	3	0	1	1	0	1	0	0	1	2	0	1	2	1	2
1021	2017	0	3	0	2	0	1	2	2	1	0	0	0	2	0	1	1	1	1
1022	2017	0	1	1	2	0	1	2	0	1	0	0	1	2	0	1	3	0	1
1023	2017	0	1	1	2	0	1	1	0	1	0	1	1	2	0	1	2	1	2
1024	2017	2	3	1	2	0	0	3	0	1	0	0	1	2	0	1	4	0	1
1025	2017	1	2	0	2	0	1	3	1	1	0	0	1	0	0	1	2	1	1
1026	2017	0	0	1	2	0	1	2	0	1	0	0	1	2	0	1	2	1	1
1027	2017	1	1	1	2	0	1	3	2	1	1	1	0	0	0	1	2	1	2
1030	2017	2	1	0	1	0	1	2	1	1	0	0	0	0	3	1	3	0	0
1031	2017	1	3	0	2	1	1	5	0	1	1	1	0	0	3	1	1	1	1
1032	2017	2	3	0	1	1	1	4	2	1	0	0	0	2	3	1	1	1	0
1033	2017	1	1	0	2	1	0	2	0	1	0	0	1	2	0	1	1	1	1
1035	2017	1	1	1	3	1	1	2	2	1	0	0	1	2	3	1	2	1	2
1036	2017	1	3	2	3	1	1	2	0	1	0	0	1	2	0	1	2	1	0
1037	2017	0	0	0	3	1	1	2	0	1	0	1	1	2	0	1	1	1	0
1038	2017	2	2	1	2	1	1	2	1	1	0	0	0	2	3	1	2	1	0
1039	2017	0	1	2	1	1	1	3	1	1	0	0	1	0	2	1	1	1	1
1040	2017	2	1	2	2	1	1	2	1	1	0	1	0	2	3	1	1	1	2
1041	2017	2	1	1	1	1	1	2	0	1	0	0	1	2	0	1	2	1	0
1042	2017	1	1	0	1	1	1	2	1	1	0	0	0	0	3	0	0	0	0
1043	2017	0	1	1	1	1	1	3	1	1	0	1	1	0	2	1	2	1	1
1044	2017	0	1	1	2	1	1	2	0	1	0	0	0	2	0	1	2	1	0
1045	2017	2	1	0	1	1	1	2	1	1	0	0	1	2	3	1	2	1	0
1046	2017	0	1	0	1	1	1	2	1	1	0	0	0	0	0	1	1	1	0
1047	2017	2	1	0	1	1	1	3	2	1	0	0	0	2	0	1	2	1	0
1048	2017	2	2	0	2	1	1	3	1	1	0	0	0	2	2	1	1	1	1
1049	2017	0	3	2	3	1	1	2	0	1	0	0	1	2	0	1	1	1	1
1050	2017	2	1	2	3	1	1	2	0	1	0	1	1	2	2	1	2	1	0
1051	2017	0	1	2	3	1	1	2	0	1	0	0	0	2	2	1	1	1	0
1052	2017	0	1	2	3	1	1	1	0	1	0	0	1	0	2	1	2	1	0
1053	2017	0	1	2	3	1	1	2	0	1	0	0	1	2	0	1	2	1	0
1054	2017	1	1	1	1	1	1	3	2	1	1	0	1	0	3	1	2	1	0
1055	2017	1	1	0	0	1	1	2	0	1	0	0	1	2	2	1	2	1	0
1056	2017	0	1	1	2	1	1	2	0	1	0	0	1	0	0	1	2	1	2
1057	2017	0	1	0	2	1	1	2	1	1	0	1	1	0	0	1	3	0	2
1058	2017	0	1	0	1	1	1	2	0	1	0	0	0	2	2	1	3	0	0
1059	2017	0	3	0	1	1	1	2	2	1	0	1	0	0	3	0	0	0	2
1061	2017	1	1	1	1	1	1	3	2	1	0	0	0	0	2	1	2	1	2
1062	2017	2	2	1	0	1	1	3	2	1	1	0	0	0	3	1	2	1	0
1063	2017	2	1	1	2	1	1	3	2	1	0	0	0	0	0	1	1	1	0
1064	2017	1	1	1	1	1	1	2	1	1	0	0	1	2	0	1	2	1	0
1065	2017	0	1	2	2	1	1	2	0	1	0	0	1	2	0	1	1	1	0
1066	2017	0	3	0	1	0	1	2	1	1	0	0	1	0	3	0	0	0	0
1067	2017	2	3	1	2	0	0	3	2	1	0	0	0	2	2	1	2	1	0
1068	2017	0	3	1	2	0	0	2	1	1	0	0	1	0	0	1	2	1	0
1069	2017	0	1	0	1	0	1	2	0	1	0	0	0	2	0	1	4	0	0
1070	2017	1	3	0	2	0	1	2	1	1	0	1	1	2	2	1	1	1	0
1071	2017	1	1	1	2	0	1	3	2	1	0	1	0	0	0	1	2	1	2
1072	2017	0	1	0	1	0	1	2	2	1	0	1	0	0	2	1	2	1	1
1073	2017	0	1	0	2	0	1	2	0	1	0	0	1	0	2	0	0	0	0
1074	2017	0	0	2	3	0	1	2	0	1	0	1	0	2	3	1	1	1	0
1077	2017	0	1	1	3	0	1	2	0	1	0	1	0	2	0	1	2	1	0
1078	2017	0	1	0	2	0	1	5	2	1	1	1	0	0	2	1	1	1	0
1079	2017	2	1	2	1	0	1	2	0	1	1	0	0	2	2	1	1	1	0
1081	2017	1	0	1	3	0	1	2	0	1	1	0	1	0	2	1	2	1	0
1082	2017	1	0	0	1	0	1	2	2	1	0	1	0	2	2	1	2	1	0
1083	2017	1	1	1	2	0	1	2	0	1	0	0	1	0	0	1	1	1	2
1084	2017	2	1	0	0	0	1	5	1	1	0	0	0	0	1	1	2	1	2
1085	2017	1	1	1	2	0	1	2	0	1	0	0	0	0	2	1	2	1	0
1086	2017	1	1	0	2	0	1	3	2	1	1	1	1	2	0	1	2	1	0
1087	2017	2	1	2	2	0	1	2	0	1	0	0	1	2	0	1	2	1	1
1088	2017	2	1	0	2	0	0	2	2	1	0	1	0	0	2	1	2	1	0
1089	2017	0	1	1	2	0	1	3	1	1	0	0	1	0	0	1	1	1	2
1091	2017	0	3	1	2	0	1	1	0	1	0	0	0	2	0	1	2	1	2
1092	2017	2	1	1	1	0	0	2	2	1	0	0	1	2	2	1	1	1	2
1093	2017	0	0	0	1	0	1	3	0	1	0	1	0	2	0	0	0	0	0
1094	2017	1	1	0	2	0	1	2	0	1	0	1	1	2	0	1	1	1	0
1095	2017	0	1	0	2	0	1	1	0	1	0	0	0	2	0	0	0	0	1
1096	2017	0	1	1	2	0	1	2	2	1	1	0	1	2	2	1	1	1	2
1097	2017	1	3	0	2	0	1	2	0	1	0	0	1	2	0	1	2	1	1
1098	2017	1	1	1	2	0	1	3	0	1	0	1	1	2	3	1	1	1	2
1099	2017	1	3	0	1	0	1	2	0	1	0	0	0	0	3	0	0	0	0
1100	2017	2	1	0	1	0	1	2	2	1	1	1	0	0	3	1	2	1	0
1101	2017	1	1	1	2	0	1	4	2	1	1	1	1	2	3	1	2	1	1
1102	2017	2	2	0	1	0	1	5	2	1	1	1	0	0	3	1	2	1	0
1103	2017	0	1	1	2	0	1	2	0	1	0	0	1	2	2	1	2	1	2
1104	2017	0	1	0	2	0	1	3	1	1	0	0	0	2	0	1	2	1	0
1105	2017	1	1	0	1	0	1	2	1	1	1	0	0	0	3	1	2	1	0
1106	2017	1	1	1	2	0	1	3	0	1	0	0	1	0	0	1	2	1	1
1107	2017	0	1	1	2	0	1	2	0	1	0	0	0	0	1	0	0	0	0
1108	2017	1	1	0	1	0	1	4	2	1	1	1	0	2	3	1	2	1	0
1111	2017	1	1	0	1	0	1	2	0	1	0	0	1	0	0	1	2	1	0
1112	2017	0	1	1	2	0	1	2	0	1	0	0	1	2	2	1	2	1	2
1113	2017	0	0	1	2	0	1	3	1	1	0	0	0	2	0	1	1	1	1
1114	2017	0	0	0	2	0	1	3	1	1	0	0	1	0	0	1	1	1	0
1115	2017	0	3	1	2	0	1	3	1	1	0	0	1	0	3	1	1	1	1
1116	2017	0	1	0	1	0	1	2	0	1	0	0	1	0	3	1	1	1	2
1117	2017	1	1	1	3	0	1	3	2	0	0	0	1	2	2	0	0	0	2
1118	2017	0	1	0	1	0	1	2	0	1	0	1	1	0	2	1	1	1	1
1119	2017	1	1	1	2	0	1	3	2	1	0	0	0	2	2	1	1	1	0
1120	2017	0	1	0	2	0	1	4	1	1	0	1	0	0	0	1	1	1	0
1121	2017	0	1	2	3	0	1	2	1	1	0	0	1	2	0	1	2	1	0
1122	2017	0	1	1	2	0	1	3	0	1	0	1	1	0	0	1	2	1	2
1124	2017	1	1	1	2	1	1	3	1	1	0	0	0	2	2	1	2	1	1
1125	2017	0	3	0	2	1	1	4	2	1	1	1	0	2	2	1	1	1	2
1126	2017	2	1	1	2	1	1	3	2	1	0	1	1	2	2	1	1	1	0
1127	2017	0	0	2	3	1	1	2	1	1	0	1	0	0	3	1	3	0	0
1128	2017	1	1	2	3	1	1	1	1	1	0	0	0	2	2	1	4	0	0
1129	2017	0	3	0	0	1	1	4	1	1	1	1	0	0	0	1	4	0	0
1130	2017	2	2	0	0	1	1	3	0	1	0	1	0	2	3	1	1	1	0
1132	2017	0	3	0	2	1	1	3	2	1	1	1	0	0	0	1	1	1	1
1133	2017	2	1	0	0	1	1	2	1	1	1	0	0	2	0	1	2	1	0
1134	2017	1	3	0	2	1	1	3	2	1	0	1	0	2	2	1	1	1	2
1135	2017	1	3	1	2	1	1	3	2	1	1	1	0	2	0	1	2	1	0
1137	2017	1	3	2	3	1	1	2	2	1	1	0	1	0	0	1	3	0	1
1138	2017	2	0	2	3	1	1	3	1	1	0	1	1	2	0	1	4	0	1
1139	2017	1	3	2	3	1	1	2	1	0	0	0	1	2	0	1	1	1	0
1140	2017	2	0	0	2	1	1	3	1	1	0	1	0	2	3	1	1	1	0
1141	2017	0	1	2	3	1	1	1	0	1	0	0	1	2	2	1	1	1	0
1142	2017	1	3	1	2	1	1	3	0	1	0	0	1	2	2	1	2	1	1
1143	2017	1	1	1	2	1	1	3	2	1	1	1	0	2	2	1	2	1	0
1144	2017	2	2	0	2	1	1	2	0	1	0	0	0	0	0	1	1	1	0
1145	2017	0	1	2	2	1	1	2	1	1	0	0	1	2	0	1	2	1	0
1146	2017	1	1	2	3	1	1	2	1	1	0	1	1	2	3	1	1	1	2
1148	2017	0	1	2	1	1	1	4	2	1	0	0	1	0	3	1	2	1	0
1149	2017	0	1	0	0	1	1	2	2	1	1	0	1	2	2	1	2	1	2
1150	2017	0	0	0	2	1	1	1	0	1	0	0	1	0	2	1	1	1	1
1152	2017	0	3	0	2	1	1	1	1	1	0	1	0	2	2	1	2	1	1
1153	2017	0	1	1	2	1	1	3	0	1	0	0	0	0	2	1	2	1	2
1154	2017	0	1	2	3	1	1	2	0	1	0	0	1	2	3	1	1	1	0
1155	2017	2	1	0	0	1	1	3	2	1	0	1	0	0	2	1	1	1	0
1156	2017	1	0	2	2	1	1	5	0	1	0	0	0	2	0	1	2	1	2
1157	2017	2	1	0	2	0	1	3	1	1	1	0	0	2	3	1	2	1	0
1158	2017	1	3	0	2	0	1	3	2	1	1	1	0	0	0	1	4	0	0
1159	2017	0	3	0	2	0	1	3	1	1	0	1	1	0	2	1	1	1	1
1160	2017	0	1	2	2	0	0	2	0	1	0	0	1	2	0	1	3	0	1
1161	2017	1	1	0	2	0	1	3	2	1	1	1	0	2	2	1	1	1	0
1162	2017	0	1	2	3	0	1	2	1	1	0	0	1	2	0	1	3	0	2
1163	2017	0	1	0	2	0	1	2	1	1	0	0	0	2	0	1	2	1	0
1166	2017	0	3	1	3	0	1	3	1	1	0	1	1	2	0	0	0	0	2
1167	2017	0	1	0	2	0	1	3	2	1	0	1	0	0	3	1	1	1	0
1168	2017	0	1	0	1	0	1	3	2	1	0	1	0	0	3	1	1	1	1
1169	2017	0	1	0	1	0	1	4	0	1	1	0	0	2	2	1	2	1	0
1170	2017	2	2	0	2	0	0	3	2	1	1	0	1	0	0	1	2	1	1
1171	2017	0	1	0	1	0	1	3	1	1	1	0	0	2	3	1	2	1	0
1172	2017	0	1	1	2	0	1	3	1	1	0	0	0	0	3	1	2	1	0
1173	2017	1	3	0	1	0	1	3	2	1	1	0	0	2	0	1	1	1	0
1174	2017	0	1	0	2	0	0	3	2	1	0	0	1	2	0	1	1	1	0
1176	2017	0	0	1	2	0	1	1	0	1	0	0	1	2	0	1	2	1	1
1177	2017	0	1	0	1	0	1	3	2	1	1	0	0	2	3	1	1	1	0
1178	2017	1	1	0	1	0	1	4	2	1	1	1	0	0	3	1	1	1	1
1179	2017	1	1	1	1	0	1	2	2	1	1	1	0	2	3	1	1	1	0
1180	2017	1	1	0	2	0	1	2	0	1	0	0	0	2	0	1	1	1	0
1181	2017	0	1	0	1	0	1	2	1	1	0	1	0	2	2	1	1	1	1
1182	2017	0	1	2	3	0	1	2	1	1	0	1	0	2	2	0	0	0	0
1183	2017	1	3	2	3	0	1	2	0	1	0	1	1	2	2	1	2	1	1
1184	2017	2	1	2	3	0	1	1	2	1	0	0	0	0	3	1	2	1	0
1185	2017	1	1	0	2	0	1	4	2	1	1	1	1	0	3	1	2	1	0
1186	2017	0	1	0	2	0	1	2	0	1	0	1	0	0	3	1	2	1	1
1187	2017	0	1	1	2	0	1	2	0	1	0	0	0	2	2	1	2	1	1
1188	2017	2	1	1	1	0	1	4	2	1	0	1	1	0	3	1	2	1	1
1189	2017	2	1	1	2	0	1	2	1	1	0	1	1	2	0	1	1	1	1
1190	2017	0	1	0	2	0	1	5	2	1	1	1	0	0	2	1	2	1	1
1191	2017	1	2	0	1	0	1	2	1	1	0	1	0	2	0	1	1	1	2
1192	2017	0	1	1	3	0	1	2	1	1	0	1	1	0	2	1	1	1	1
1193	2017	1	1	2	3	0	1	2	0	0	0	0	0	0	2	1	2	1	0
1194	2017	0	1	1	3	0	1	4	1	1	1	1	0	2	2	1	2	1	0
1195	2017	1	1	0	2	0	1	2	2	1	0	0	1	0	2	1	3	0	0
1197	2017	0	1	1	3	0	0	3	1	1	0	1	1	2	0	1	1	1	2
1198	2017	0	2	0	2	0	1	2	0	1	0	0	0	2	2	1	1	1	0
1199	2017	0	1	0	2	0	1	2	0	1	1	0	1	2	0	1	1	1	0
1200	2017	0	1	2	2	0	1	2	1	0	0	0	0	2	2	1	2	1	0
1201	2017	2	2	0	2	0	1	5	2	1	1	1	0	0	0	1	3	0	0
1202	2017	0	1	2	2	0	1	2	1	1	0	1	0	0	3	0	0	0	0
1203	2017	0	3	0	2	0	1	4	2	1	1	1	1	2	3	1	1	1	0
1204	2017	1	1	1	3	0	1	2	0	1	0	0	1	1	2	1	2	1	2
1205	2017	1	1	1	3	0	1	1	1	1	0	0	1	1	0	1	2	1	0
1206	2017	2	1	2	3	0	1	4	0	1	1	1	0	0	2	1	1	1	2
1207	2017	0	1	0	2	1	1	1	0	1	0	0	1	0	2	0	0	0	0
1209	2017	0	0	0	2	1	0	2	0	1	0	0	1	1	0	1	1	1	1
1210	2017	0	1	0	2	1	1	2	0	1	0	0	1	1	0	1	2	1	0
1211	2017	2	2	1	0	1	1	4	2	1	1	1	0	1	3	1	1	1	0
1212	2017	1	2	0	1	1	1	5	2	1	0	0	1	0	3	1	2	1	0
1213	2017	1	1	0	3	1	0	3	1	1	0	0	1	1	2	1	2	1	0
1215	2017	0	1	0	2	1	1	1	0	1	0	0	1	1	0	1	1	1	0
1217	2017	0	0	0	3	1	1	1	0	1	0	1	1	1	2	1	1	1	1
1219	2017	2	1	1	3	1	1	2	2	1	0	1	1	1	3	1	1	1	2
1222	2017	1	1	1	3	1	1	2	1	1	0	0	0	0	0	1	1	1	0
1225	2017	2	1	1	1	1	1	3	1	1	0	1	1	1	0	1	1	1	0
1227	2017	2	2	0	1	1	1	4	2	1	1	0	0	0	3	1	2	1	0
1228	2017	0	0	0	2	1	0	2	0	1	0	0	1	0	0	1	2	1	0
1229	2017	0	3	1	2	1	1	3	0	1	0	1	1	1	0	1	2	1	1
1230	2017	1	0	0	2	1	1	1	0	1	0	0	1	0	0	1	4	0	1
1231	2017	1	1	0	1	1	1	3	2	1	1	1	1	0	2	1	2	1	0
1232	2017	1	1	2	2	1	1	2	0	0	0	0	1	1	0	1	2	1	2
1233	2017	2	0	1	2	1	1	3	2	1	0	0	1	1	0	1	2	1	2
1234	2017	0	1	1	2	1	1	1	1	1	0	0	1	1	2	1	1	1	1
1236	2017	0	1	1	2	1	1	1	0	1	0	0	1	1	0	1	1	1	0
1237	2017	1	1	2	2	1	1	1	0	1	0	0	1	0	2	0	0	0	1
1238	2017	0	1	2	3	1	1	1	0	0	0	0	1	1	0	1	2	1	2
1240	2017	0	1	1	2	1	1	5	1	1	0	0	1	1	2	1	1	1	0
1241	2017	0	1	0	1	1	1	1	0	1	0	0	1	1	0	1	1	1	0
1243	2017	1	2	2	3	1	1	2	0	1	0	0	1	1	0	1	1	1	0
1244	2017	0	1	1	2	1	1	2	1	1	1	0	1	0	3	1	1	1	2
1245	2017	2	1	0	2	1	1	2	2	0	0	0	1	0	3	1	4	0	0
1246	2017	0	3	0	2	1	1	4	1	1	1	1	1	0	0	1	1	1	1
1247	2017	1	3	0	2	1	1	2	0	1	0	0	1	0	2	1	4	0	0
1248	2017	2	2	0	2	1	1	2	2	1	1	1	0	1	2	1	2	1	1
1250	2017	1	2	2	3	1	1	1	0	1	0	0	1	1	2	1	2	1	0
1251	2017	1	0	2	2	1	1	1	0	1	0	0	1	1	2	1	1	1	1
1254	2017	1	2	0	1	1	1	2	2	1	1	0	1	0	2	1	2	1	0
1255	2017	0	2	1	2	1	1	2	0	1	0	0	1	1	0	1	2	1	0
1256	2017	1	1	0	1	1	1	1	0	1	0	0	1	1	0	1	2	1	0
1257	2017	2	2	0	1	1	1	1	0	1	0	0	1	1	0	1	2	1	0
1259	2017	1	0	0	2	0	1	1	0	1	0	0	1	1	2	1	2	1	1
1260	2017	1	1	2	3	0	1	3	2	1	0	0	0	0	2	1	1	1	0
1261	2017	1	1	1	3	0	1	2	1	0	0	0	1	1	0	1	2	1	1
1262	2017	1	2	0	2	0	1	2	2	1	0	0	1	0	2	1	2	1	0
1264	2017	2	3	0	1	0	1	3	2	1	1	0	1	0	3	1	1	1	2
1265	2017	2	2	1	1	0	1	1	0	1	0	0	1	0	2	1	1	1	0
1266	2017	1	1	0	1	0	1	1	0	1	0	0	0	0	0	1	3	0	0
1267	2017	1	3	0	2	0	1	4	2	1	0	1	1	0	0	1	2	1	0
1268	2017	0	1	1	2	0	1	1	0	1	0	1	1	1	2	1	1	1	0
1271	2017	0	1	0	2	0	1	1	1	1	0	0	1	0	0	1	2	1	0
1272	2017	2	1	1	1	0	1	3	2	1	0	0	1	0	3	1	1	1	0
1273	2017	0	3	1	2	0	1	1	1	1	0	0	1	0	3	1	3	0	0
1274	2017	1	0	0	2	0	1	2	1	1	0	0	1	1	0	1	2	1	2
1275	2017	2	1	1	1	0	1	2	2	1	0	0	0	0	2	1	2	1	0
1276	2017	1	0	0	1	0	1	1	0	1	0	0	1	0	0	1	2	1	1
1277	2017	0	1	0	2	0	1	1	0	1	0	0	1	1	0	1	1	1	1
1278	2017	1	2	0	1	0	1	2	1	1	0	0	0	0	3	1	2	1	0
1280	2017	2	2	0	1	0	1	2	0	1	0	0	0	0	3	1	2	1	0
1283	2017	1	1	1	2	0	1	2	1	1	0	0	0	1	0	1	2	1	0
1284	2017	2	2	0	0	0	1	2	0	1	0	0	0	1	2	1	3	0	0
1285	2017	1	1	2	3	0	1	3	2	0	1	0	1	1	0	1	1	1	2
1286	2017	2	2	2	2	0	1	2	2	1	0	0	1	1	2	1	2	1	1
1288	2017	0	0	0	3	0	1	1	0	1	0	0	1	1	0	0	0	0	1
1289	2017	0	0	0	1	0	1	2	0	1	0	0	0	0	0	0	0	0	2
1290	2017	1	0	2	2	0	1	3	1	1	1	1	0	0	3	1	1	1	0
1291	2017	1	0	1	1	0	1	3	1	1	0	0	1	0	3	1	2	1	0
1292	2017	0	1	0	2	0	1	2	0	1	0	0	1	0	3	1	1	1	2
1293	2017	1	1	0	1	0	1	2	2	1	0	0	1	0	2	1	2	1	0
1294	2017	0	1	1	2	0	1	2	1	1	0	1	1	1	1	1	3	0	0
1295	2017	2	1	1	2	0	1	2	2	1	0	0	1	1	0	1	1	1	1
1297	2017	2	2	0	0	0	1	3	1	1	0	1	0	1	2	1	2	1	0
1298	2017	0	1	1	3	0	1	1	1	1	0	0	1	1	0	1	2	1	2
1299	2017	1	2	0	1	0	1	2	1	1	1	0	1	0	2	1	2	1	2
1300	2017	1	1	1	1	0	1	4	0	1	1	1	1	0	0	1	2	1	1
1302	2017	2	1	2	1	0	1	2	1	1	0	0	1	1	3	1	1	1	0
1303	2017	2	1	0	1	0	1	4	2	1	0	0	1	0	3	1	1	1	2
1306	2017	2	2	1	1	0	1	2	2	1	1	1	1	1	2	1	2	1	0
1307	2017	1	1	0	2	0	1	2	1	1	0	0	1	1	2	1	2	1	0
1308	2017	0	1	0	2	0	1	2	1	1	1	0	1	0	2	1	1	1	0
1311	2017	1	1	1	1	0	1	1	0	1	0	0	1	0	0	0	0	0	1
1313	2017	1	1	1	1	0	1	4	2	1	1	1	1	0	0	1	2	1	2
1314	2017	2	3	1	2	0	1	3	1	1	0	0	1	1	0	1	2	1	2
1315	2017	0	3	0	2	0	1	2	1	1	0	0	1	1	0	1	1	1	1
1316	2017	1	3	0	1	0	1	4	2	1	1	0	0	0	3	1	1	1	2
1317	2017	2	1	0	2	0	1	3	1	1	0	0	1	1	3	1	2	1	0
1318	2017	0	1	1	1	0	1	2	1	1	0	1	1	0	3	1	2	1	1
1319	2017	1	1	0	1	0	1	1	0	1	0	0	1	0	3	1	4	0	0
1320	2017	0	3	0	2	0	1	2	0	1	0	0	1	1	0	1	1	1	0
1321	2017	2	2	0	1	0	1	2	2	1	0	1	1	1	2	1	1	1	0
1322	2017	0	1	1	2	0	1	1	0	1	0	0	1	1	3	1	1	1	0
1323	2017	2	0	0	2	0	1	3	1	1	1	1	0	1	0	1	1	1	0
1324	2017	1	0	2	3	0	1	1	0	1	0	0	1	1	2	1	1	1	0
1325	2017	2	1	0	1	0	1	2	2	1	0	0	0	0	3	1	2	1	0
1326	2017	2	2	0	1	0	1	2	0	1	0	0	1	1	2	1	1	1	0
1327	2017	1	1	0	2	0	1	5	2	1	1	1	1	1	2	1	1	1	1
1328	2017	2	1	0	1	0	1	2	2	1	0	0	1	0	3	1	1	1	2
1329	2017	0	1	0	2	0	1	2	0	1	0	0	1	1	2	1	1	1	0
1331	2017	2	1	2	3	0	1	1	1	1	0	0	1	0	2	1	4	0	0
1332	2017	2	1	2	2	0	1	1	0	1	0	0	1	0	1	1	2	1	1
1333	2017	0	1	2	2	0	1	2	0	1	0	0	1	0	0	0	0	0	0
1334	2017	2	1	1	1	0	1	3	1	1	0	1	1	1	3	1	2	1	0
1335	2017	0	1	0	2	0	1	1	0	1	0	0	1	0	0	1	1	1	1
1336	2017	1	1	0	1	0	1	4	2	1	0	1	0	0	2	1	2	1	0
1337	2017	2	2	0	1	0	1	2	2	1	0	1	0	1	3	1	4	0	0
1338	2017	0	3	0	2	0	1	3	2	1	1	0	1	0	3	1	1	1	0
1339	2017	2	1	2	3	0	1	1	0	0	0	0	1	0	2	1	2	1	0
1340	2017	1	1	1	2	0	1	3	2	1	0	1	1	1	0	1	2	1	0
1341	2017	1	1	0	1	0	1	1	2	1	0	0	1	1	0	1	2	1	0
1342	2017	0	3	0	2	0	1	1	0	1	0	1	1	0	2	1	2	1	2
1343	2017	2	1	0	1	0	1	1	0	1	0	1	1	1	0	1	4	0	0
1344	2017	2	1	0	1	0	1	2	2	1	0	0	0	0	3	1	1	1	0
1346	2017	1	1	2	3	0	1	2	0	1	0	0	1	1	0	1	1	1	0
1347	2017	2	0	2	2	0	1	2	1	1	0	0	1	0	2	1	4	0	1
1349	2017	0	1	1	2	0	1	1	0	1	0	0	1	0	0	1	1	1	0
1350	2017	1	3	0	2	0	1	3	2	1	1	0	0	0	3	0	0	0	2
1352	2017	0	1	0	2	0	1	1	0	1	0	0	1	1	0	1	2	1	1
1353	2017	0	1	0	1	1	1	3	1	1	0	0	1	1	2	1	4	0	0
1354	2017	2	1	1	1	1	1	2	2	1	0	1	0	1	2	1	1	1	0
1355	2017	1	1	1	1	1	1	4	2	1	1	1	1	1	3	1	1	1	0
1356	2017	1	1	0	2	1	1	3	2	1	0	1	1	1	0	1	2	1	2
1357	2017	0	1	0	2	0	1	2	0	1	1	0	1	0	2	1	1	1	1
1358	2017	2	1	0	2	0	1	2	2	1	0	0	1	0	0	1	1	1	2
1359	2017	2	1	2	3	0	1	2	2	1	1	1	0	0	2	1	1	1	0
1360	2017	1	0	2	3	0	1	2	2	0	0	0	1	1	2	1	2	1	0
1361	2017	0	1	0	2	0	1	2	0	1	0	0	1	1	0	1	2	1	1
1362	2017	0	1	0	2	0	1	2	1	1	0	1	0	1	0	1	1	1	0
1363	2017	0	1	0	1	0	1	2	0	1	0	0	0	0	2	1	2	1	0
1364	2017	0	1	0	2	0	1	3	0	1	0	1	1	1	3	1	3	0	2
1365	2017	2	2	1	1	1	1	2	1	1	0	0	1	1	2	1	4	0	2
1366	2017	0	3	0	1	1	1	4	1	1	1	1	0	1	3	1	1	1	0
1367	2017	1	1	2	3	1	1	2	0	0	0	0	1	1	1	1	1	1	0
1368	2017	0	1	1	2	1	1	2	0	1	0	0	1	1	0	1	3	0	0
1370	2017	0	1	0	2	1	1	1	0	1	0	0	1	1	2	1	1	1	2
1371	2017	0	0	0	1	1	1	2	0	1	0	0	1	1	2	1	2	1	1
1372	2017	1	1	0	1	1	1	2	0	1	0	1	0	1	0	1	2	1	0
1373	2017	0	1	0	2	1	1	2	1	1	0	0	1	1	2	1	2	1	0
1374	2017	2	1	1	1	1	1	3	1	1	1	1	0	0	0	1	2	1	1
1375	2017	1	3	2	3	1	1	1	1	1	1	1	1	1	2	1	1	1	1
1376	2017	0	1	2	2	1	1	2	1	1	0	0	1	1	0	1	3	0	1
1377	2017	1	1	0	1	1	1	2	1	1	0	0	1	1	0	1	1	1	0
1378	2017	1	1	2	3	1	1	2	0	0	1	0	1	1	0	1	2	1	1
1379	2017	1	1	2	2	1	1	2	2	1	0	1	1	1	2	1	1	1	1
1380	2017	1	1	1	3	1	1	3	2	1	1	0	1	0	2	1	2	1	2
1381	2017	0	0	2	3	1	1	3	0	0	0	0	0	1	0	1	2	1	2
1382	2017	1	1	2	3	1	1	2	1	1	0	1	1	1	0	1	2	1	0
1383	2017	1	0	0	2	1	1	3	0	1	0	0	0	1	0	1	2	1	0
1384	2017	2	1	0	1	0	1	2	0	1	0	0	1	1	0	1	4	0	0
1385	2017	0	2	1	3	0	1	2	0	1	0	0	1	1	0	1	3	0	1
1387	2017	1	0	1	3	0	1	2	1	1	0	0	1	1	0	1	4	0	2
1388	2017	2	1	1	2	0	1	4	2	1	0	0	0	0	0	1	2	1	2
1389	2017	2	1	2	1	0	1	2	2	1	0	0	1	1	0	1	2	1	1
1390	2017	0	3	2	3	0	0	2	0	1	0	0	1	1	0	1	2	1	1
1391	2017	0	1	2	3	0	1	2	0	1	0	1	1	1	0	1	1	1	1
1392	2017	2	2	0	2	0	1	3	0	1	0	0	1	0	0	1	2	1	0
1393	2017	1	1	1	1	0	1	3	0	1	0	0	1	0	0	1	1	1	1
1394	2017	0	1	2	2	0	1	2	0	0	0	0	1	1	0	1	2	1	1
1395	2017	1	0	0	2	0	1	3	1	1	1	1	0	1	2	1	1	1	0
1396	2017	2	0	1	3	0	1	2	0	0	0	1	1	1	0	1	1	1	0
1397	2017	0	1	0	2	0	1	2	0	1	0	0	1	1	0	1	1	1	0
1398	2017	0	1	0	2	1	1	2	1	1	0	1	1	1	0	1	2	1	2
1399	2017	0	1	2	3	1	1	1	0	0	0	0	1	0	2	1	1	1	0
1400	2017	0	1	2	3	1	1	1	0	1	0	1	1	0	2	1	2	1	2
1401	2017	1	1	1	2	1	1	3	0	0	1	1	1	1	2	1	1	1	1
1402	2017	1	1	1	3	1	1	2	0	1	0	0	1	0	0	1	2	1	1
1403	2017	1	1	1	3	1	1	1	0	1	0	0	0	1	0	1	1	1	1
1404	2017	2	1	1	2	1	1	3	1	1	0	0	1	1	0	1	2	1	2
1405	2017	2	1	2	3	1	1	1	0	1	0	0	1	1	0	1	4	0	2
1406	2017	1	1	2	3	1	1	2	1	1	0	0	0	1	2	1	3	0	1
1407	2017	0	1	2	3	1	1	2	0	1	0	1	1	0	0	1	1	1	0
1408	2017	0	1	0	2	1	1	1	0	1	0	0	0	1	0	1	1	1	1
1409	2017	0	1	2	2	1	1	2	1	1	0	1	0	1	0	1	1	1	0
1411	2017	1	1	1	1	1	1	2	1	1	0	1	0	1	0	1	1	1	1
1412	2017	2	2	0	2	0	1	2	2	1	1	0	0	1	2	1	2	1	0
1414	2017	1	1	0	1	0	1	3	1	1	1	0	0	0	2	1	2	1	0
1415	2017	1	1	0	2	0	1	4	2	1	1	1	0	1	0	1	1	1	2
1416	2017	2	1	1	2	0	1	2	2	1	0	0	0	1	2	1	4	0	2
1417	2017	0	3	0	2	0	1	3	1	1	0	0	1	0	3	1	3	0	0
1418	2017	0	3	1	2	0	1	2	0	1	0	0	0	1	0	1	2	1	1
1419	2017	0	1	1	2	0	1	2	2	1	0	0	1	1	0	1	1	1	0
1421	2017	0	0	1	2	0	1	2	1	1	0	0	1	1	2	1	1	1	2
1422	2017	1	1	1	3	0	1	2	0	1	0	0	1	1	0	1	3	0	0
1423	2017	0	1	0	2	0	1	3	1	1	0	0	1	1	3	1	2	1	0
1424	2017	2	1	0	1	0	1	3	1	1	0	1	0	0	3	1	3	0	0
1425	2017	1	3	1	2	0	1	4	2	1	0	1	0	1	2	1	1	1	1
1426	2017	1	1	0	1	0	1	3	2	1	0	1	0	0	3	1	3	0	0
1427	2017	0	1	1	2	0	1	3	0	1	0	1	0	1	2	1	1	1	2
1429	2017	1	0	0	2	0	1	2	1	1	0	0	0	1	0	1	4	0	2
1430	2017	0	1	0	3	0	1	2	0	1	0	0	1	1	0	1	1	1	0
1431	2017	2	1	1	1	0	1	3	2	1	0	1	0	0	0	1	1	1	0
1432	2017	0	0	1	2	1	1	3	0	1	0	0	1	1	0	1	1	1	2
1433	2017	2	3	2	3	1	1	2	0	1	0	1	1	1	3	1	1	1	2
1434	2017	1	1	0	2	1	1	2	0	1	0	0	1	1	2	1	1	1	0
1435	2017	0	1	0	2	1	1	2	0	1	0	0	1	0	0	1	1	1	1
1436	2017	2	1	1	2	1	1	2	1	1	0	1	0	1	3	1	3	0	0
1437	2017	0	1	2	3	1	1	2	1	1	0	0	0	1	0	1	1	1	0
1438	2017	1	1	0	2	1	1	2	0	1	0	0	0	1	1	1	3	0	2
1439	2017	1	0	0	1	0	1	2	0	1	0	0	1	1	0	1	2	1	1
1440	2017	2	0	0	1	0	1	2	1	1	0	1	0	1	0	1	2	1	1
1441	2017	0	1	0	2	0	1	2	1	1	0	1	1	1	3	1	2	1	0
1442	2017	1	1	0	1	0	1	3	0	1	1	1	0	1	0	1	3	0	1
1443	2017	1	1	0	1	0	1	2	0	1	1	0	0	1	0	0	0	0	1
1445	2017	0	1	0	2	0	1	3	1	1	1	1	0	1	0	1	1	1	1
1446	2017	1	1	2	3	0	1	2	1	1	0	0	0	1	0	1	3	0	0
1448	2017	0	1	0	2	1	1	4	0	0	0	0	1	1	2	1	1	1	1
1449	2017	0	3	1	2	1	1	5	2	1	1	1	0	1	2	1	1	1	1
1451	2017	0	1	0	1	1	1	3	0	1	0	0	0	0	0	1	1	1	1
1452	2017	0	0	1	1	1	1	2	1	1	0	0	0	0	0	0	0	0	1
1454	2017	0	1	2	3	1	1	3	0	1	0	1	1	0	0	1	2	1	1
1455	2017	0	2	2	3	1	1	2	0	1	0	0	1	1	0	1	2	1	0
1457	2017	0	0	2	3	1	1	1	1	1	0	0	1	1	2	1	2	1	1
1458	2017	1	1	2	3	1	1	2	0	0	0	0	1	1	0	1	1	1	2
1459	2017	2	0	1	2	0	1	2	0	1	0	0	0	0	0	1	1	1	0
1460	2017	0	0	1	2	0	1	2	0	1	0	0	1	1	0	1	2	1	1
1461	2017	0	1	0	2	0	1	3	0	1	0	0	1	1	2	1	4	0	1
1462	2017	0	1	1	2	0	1	2	0	1	0	0	1	0	0	1	2	1	1
1464	2017	1	0	0	2	0	1	2	2	1	0	0	1	1	0	1	1	1	2
1465	2017	2	1	1	2	0	1	2	0	0	0	0	0	1	2	1	4	0	0
1467	2017	2	1	0	2	0	1	3	1	1	0	0	1	1	0	1	4	0	0
1469	2017	1	1	0	2	0	1	2	0	1	0	1	1	1	0	1	1	1	0
1470	2017	1	2	1	0	0	1	2	1	1	0	1	2	1	0	1	2	1	0
1471	2017	2	2	1	2	0	1	2	0	1	0	1	2	1	0	1	2	1	0
1472	2017	0	1	1	2	0	1	2	1	1	0	0	1	1	2	1	2	1	2
1474	2017	1	1	0	2	0	1	3	1	1	0	1	1	1	2	1	2	1	0
1475	2017	0	1	0	2	0	1	4	2	1	0	1	2	0	0	1	1	1	0
1476	2017	0	1	0	2	0	1	2	0	1	0	0	1	1	2	1	1	1	0
1477	2017	0	1	0	2	0	1	2	0	1	1	1	1	1	0	1	2	1	2
1479	2017	0	1	0	2	0	1	2	1	1	0	0	1	1	0	1	1	1	0
1480	2017	2	3	0	2	1	1	2	0	1	1	0	2	0	0	1	3	0	0
1481	2017	2	1	1	2	1	1	2	1	1	0	0	1	1	2	1	1	1	0
1482	2017	1	2	0	1	1	0	3	1	1	1	1	2	0	3	1	3	0	1
1483	2017	0	1	1	1	1	1	2	2	1	0	0	1	1	3	1	3	0	0
1484	2017	1	1	0	2	1	1	3	1	1	0	0	2	1	0	1	3	0	1
1485	2017	0	2	0	2	1	1	2	0	1	0	0	1	1	0	1	1	1	1
1487	2017	2	1	1	1	0	1	2	0	1	0	1	1	1	0	1	4	0	0
1488	2017	2	3	0	2	0	1	5	2	1	1	1	1	1	2	1	3	0	2
1489	2017	0	1	0	2	0	1	2	2	1	0	1	2	1	2	1	3	0	0
1490	2017	0	1	1	2	0	1	1	2	1	0	0	1	1	0	1	2	1	2
1491	2017	1	1	0	2	0	1	2	0	1	0	0	2	1	0	1	4	0	1
1492	2017	1	1	1	2	0	1	2	2	1	0	0	2	0	0	1	1	1	0
1493	2017	0	0	1	2	1	1	2	0	1	0	0	1	1	0	0	0	0	1
1495	2017	0	1	2	3	1	1	1	1	1	0	0	1	1	0	1	2	1	0
1496	2017	2	1	0	2	0	1	2	0	1	0	0	1	1	2	1	2	1	2
1497	2017	0	1	0	2	0	1	1	0	1	0	0	2	1	2	1	2	1	1
1498	2017	0	1	0	3	0	1	3	0	1	0	0	1	1	2	1	1	1	2
1499	2017	1	1	0	1	1	1	3	2	1	1	1	1	1	3	1	2	1	2
1500	2017	2	2	0	1	1	1	3	2	1	0	0	1	1	3	1	1	1	0
1501	2017	1	3	1	2	1	1	2	2	1	0	1	1	1	0	1	1	1	2
1503	2017	0	1	1	2	1	0	2	1	1	1	0	1	0	0	1	3	0	1
1504	2017	2	1	0	0	1	1	2	2	1	1	1	2	1	2	1	1	1	0
1505	2017	2	1	1	2	1	1	2	1	1	1	0	1	0	2	1	1	1	1
1506	2017	0	0	1	2	1	1	3	1	0	0	1	1	1	0	1	2	1	2
1507	2017	0	1	0	3	1	1	2	1	1	1	0	1	1	2	1	2	1	0
1508	2017	1	1	0	2	1	1	2	1	1	0	1	1	1	3	1	2	1	1
1509	2017	2	2	0	2	1	1	2	1	1	0	0	1	1	2	1	1	1	0
1510	2017	1	2	2	3	1	1	1	1	1	0	0	1	1	3	1	2	1	2
1511	2017	0	1	2	3	1	1	2	1	1	0	0	2	1	0	1	2	1	0
1512	2017	1	3	0	2	1	1	5	1	1	1	1	2	0	3	1	4	0	1
1513	2017	2	2	0	2	1	1	2	2	1	0	1	1	1	2	1	2	1	2
1515	2017	0	1	1	2	1	1	1	1	0	0	0	2	1	2	1	1	1	0
1516	2017	2	0	1	1	1	1	2	0	1	0	0	1	1	2	0	0	0	2
1517	2017	1	3	1	2	1	1	5	2	1	1	0	2	0	0	1	4	0	1
1519	2017	2	1	0	1	1	1	2	1	1	0	1	1	1	2	1	1	1	1
1521	2017	2	1	0	2	1	1	2	2	1	1	0	1	0	2	1	1	1	0
1522	2017	2	1	2	2	1	1	2	0	0	0	0	1	1	0	1	4	0	2
1523	2017	1	1	2	2	1	1	2	1	1	0	1	1	1	0	1	2	1	2
1524	2017	0	1	0	2	1	1	4	2	1	0	1	1	1	3	0	0	0	0
1525	2017	2	0	1	2	1	1	2	0	1	0	0	1	1	0	1	1	1	0
1527	2017	0	2	0	2	1	1	4	0	1	1	0	2	1	2	1	1	1	1
1528	2017	0	3	0	2	1	1	2	0	1	0	0	1	0	0	1	2	1	1
1529	2017	0	0	0	1	1	1	2	1	1	1	0	2	0	0	1	2	1	0
1530	2017	0	1	0	1	1	1	2	2	1	1	0	2	1	2	0	0	0	1
1531	2017	2	1	1	1	1	1	2	1	1	1	0	2	1	2	1	1	1	1
1532	2017	2	1	2	1	1	1	2	1	1	0	0	1	1	0	0	0	0	0
1533	2017	0	1	2	2	1	1	1	0	0	0	0	2	1	0	1	1	1	2
1534	2017	0	1	1	2	1	1	3	1	1	0	1	1	1	3	0	0	0	1
1535	2017	2	1	0	1	1	1	2	2	1	0	1	2	1	2	1	1	1	0
1536	2017	1	1	0	2	1	1	3	2	1	0	1	2	1	0	1	2	1	0
1537	2017	2	1	0	1	1	1	2	1	1	0	1	2	1	2	1	2	1	0
1539	2017	0	0	0	1	1	1	2	0	1	1	1	1	1	0	1	1	1	0
1540	2017	0	1	2	3	1	1	2	2	1	0	1	1	1	0	1	3	0	0
1541	2017	1	1	0	2	0	1	2	1	1	0	0	1	1	3	1	3	0	2
1542	2017	1	1	0	1	0	1	3	0	1	0	0	1	1	0	1	3	0	2
1543	2017	0	0	0	3	0	1	2	1	1	0	0	1	1	0	1	4	0	2
1544	2017	1	1	2	2	0	1	2	0	1	0	0	1	1	0	1	2	1	1
1545	2017	1	1	0	2	0	1	3	1	1	0	0	2	1	2	1	2	1	0
1546	2017	1	1	1	3	0	1	2	0	0	1	0	1	1	2	1	3	0	0
1547	2017	1	0	1	2	0	1	2	1	1	0	0	1	1	0	1	3	0	0
1548	2017	1	2	0	1	0	1	3	2	1	1	0	2	1	3	1	2	1	2
1549	2017	0	1	1	1	0	1	2	0	1	0	1	2	1	2	1	1	1	0
1550	2017	1	1	0	1	0	1	3	2	1	0	0	1	0	2	1	2	1	1
1551	2017	0	1	2	3	0	1	2	1	1	0	1	1	1	0	1	2	1	2
1552	2017	1	1	1	1	0	1	2	1	1	0	1	1	1	2	1	3	0	1
1553	2017	0	1	0	1	0	1	4	2	1	0	0	1	0	2	1	3	0	1
1554	2017	1	3	0	2	0	1	2	1	1	0	1	1	1	2	1	1	1	1
1556	2017	1	3	2	3	0	1	1	2	1	0	0	2	1	0	1	4	0	2
1557	2017	0	1	0	2	0	0	1	1	1	0	0	1	1	0	1	1	1	1
1558	2017	2	1	0	2	0	1	3	2	1	1	1	1	1	0	1	1	1	0
1559	2017	1	1	0	2	0	1	2	0	1	0	0	1	1	0	1	2	1	1
1560	2017	1	1	2	3	0	1	2	1	1	0	1	1	1	0	1	3	0	2
1561	2017	1	1	2	2	1	1	2	2	1	0	0	2	1	3	1	2	1	0
1562	2017	2	2	2	3	1	1	2	1	1	0	0	2	1	3	1	2	1	0
1563	2017	0	0	2	3	1	1	2	0	1	0	0	1	0	2	1	2	1	0
1564	2017	1	1	1	3	1	1	3	2	1	0	1	2	0	0	1	1	1	0
1565	2017	0	1	0	2	0	0	2	1	1	0	1	1	1	2	1	1	1	0
1566	2017	1	1	0	2	0	1	2	0	1	0	0	1	1	0	1	2	1	0
1568	2017	1	1	0	2	0	1	3	1	1	0	0	1	1	0	1	2	1	0
1569	2017	0	1	2	2	0	1	2	0	1	0	1	1	1	0	1	1	1	1
1570	2017	2	1	1	2	0	1	2	2	1	0	1	2	1	2	1	2	1	0
1571	2017	2	1	0	2	0	1	3	1	1	0	1	2	1	2	1	2	1	0
1572	2017	1	1	1	2	0	1	2	0	1	0	0	1	1	2	1	2	1	0
1573	2017	2	1	0	2	0	1	3	2	1	0	0	1	1	2	1	2	1	0
1574	2017	0	1	0	1	0	1	3	2	1	1	1	2	0	3	1	2	1	0
1575	2017	0	2	0	1	1	1	2	1	1	1	0	1	1	0	1	2	1	2
1576	2017	1	2	0	1	1	1	2	1	1	1	0	1	1	3	1	2	1	0
1577	2017	0	1	0	1	1	1	2	0	1	1	0	1	1	3	1	2	1	1
1578	2017	1	1	2	3	1	1	1	0	1	0	0	1	1	0	1	2	1	2
1579	2017	1	1	1	2	1	1	2	0	1	0	0	1	1	0	1	3	0	1
1580	2017	0	1	1	2	1	1	2	2	1	0	1	1	0	2	1	1	1	1
1581	2017	2	1	2	1	1	1	2	2	1	0	0	2	1	2	1	2	1	0
1582	2017	2	3	0	1	1	1	2	0	1	0	0	1	0	0	1	2	1	1
1583	2017	1	1	0	2	1	1	3	1	1	0	0	1	1	0	1	2	1	1
1585	2017	0	0	0	2	1	1	2	2	1	0	0	2	1	0	1	1	1	0
1586	2017	1	1	2	2	1	1	2	0	0	0	1	2	0	0	1	4	0	1
1587	2017	0	1	1	2	0	1	1	1	1	0	0	2	1	0	1	1	1	2
1588	2017	2	2	1	1	0	1	3	2	1	0	1	2	1	2	1	2	1	0
1589	2017	2	3	2	1	0	1	2	2	1	0	0	2	1	3	1	4	0	0
1590	2017	0	1	1	2	0	1	2	2	1	0	1	1	0	3	1	1	1	0
1591	2017	0	1	0	2	0	1	2	0	1	0	0	1	0	3	1	1	1	1
1592	2017	1	1	0	0	0	1	2	0	1	0	1	2	1	0	1	1	1	0
1593	2017	2	2	0	0	0	1	3	2	1	1	1	2	0	0	1	2	1	0
1594	2017	1	0	0	0	0	1	2	0	1	1	0	1	0	3	0	0	0	0
1595	2017	0	3	0	2	0	1	3	1	1	1	0	2	0	0	1	1	1	1
1596	2017	1	1	0	2	0	1	3	1	1	1	1	1	1	3	0	0	0	0
1599	2017	2	1	0	1	0	1	1	1	1	0	0	2	1	2	0	0	0	0
1600	2017	1	1	1	1	0	1	3	2	1	0	1	1	0	3	1	2	1	0
1601	2017	0	1	1	1	0	1	2	1	1	0	0	1	1	0	1	2	1	1
1602	2017	1	1	0	0	0	1	4	1	1	1	1	1	1	0	1	2	1	0
1603	2017	2	1	0	1	0	1	2	0	1	0	1	1	1	0	0	0	0	0
1604	2017	0	1	0	1	0	1	2	1	1	1	1	2	1	0	1	1	1	1
1605	2017	2	1	1	2	0	1	2	2	1	0	1	1	1	2	1	2	1	0
1606	2017	0	0	0	1	0	1	2	1	1	0	0	2	0	3	1	2	1	0
1607	2017	1	1	0	2	0	1	1	1	1	0	0	1	1	2	1	2	1	0
1609	2017	1	0	0	3	0	1	2	2	1	0	0	2	1	3	1	2	1	0
1610	2017	0	2	0	0	0	1	1	0	1	0	1	2	0	2	1	4	0	2
1611	2017	1	3	0	1	1	1	3	1	1	0	1	2	0	0	1	2	1	1
1613	2017	0	1	0	2	1	1	5	2	1	1	1	1	0	0	1	1	1	2
1614	2017	0	1	0	2	1	1	1	1	1	0	0	2	0	0	0	0	0	1
1615	2017	0	1	0	2	1	1	2	1	1	0	0	2	0	0	1	1	1	2
1616	2017	0	1	1	2	0	1	2	0	1	0	0	2	0	2	1	2	1	0
1618	2017	2	1	0	2	0	1	2	0	1	0	1	2	1	2	1	2	1	1
1619	2017	1	1	2	2	0	1	2	0	1	0	0	1	1	0	1	1	1	2
1620	2017	2	0	1	2	0	1	3	0	1	0	0	1	1	2	1	1	1	0
1621	2017	0	1	2	2	0	1	3	2	1	1	1	1	1	2	1	1	1	2
1622	2017	0	1	1	3	0	1	2	1	1	1	0	1	1	2	1	1	1	0
1623	2017	2	2	0	0	0	1	3	2	1	1	1	2	0	3	1	1	1	0
1624	2017	2	1	0	1	0	1	3	1	1	0	1	1	1	3	1	2	1	0
1625	2017	0	1	1	2	0	1	2	1	1	0	0	1	0	0	1	2	1	1
1627	2017	2	1	0	2	0	1	2	1	1	1	0	1	1	2	1	2	1	0
1628	2017	1	1	0	2	0	1	3	2	1	1	1	1	0	0	1	2	1	0
1629	2017	1	1	0	2	0	1	3	2	1	0	1	1	1	2	1	2	1	2
1630	2017	0	3	1	2	0	1	2	0	1	0	0	1	1	0	1	4	0	2
1631	2017	1	3	0	2	0	1	3	2	1	0	0	0	1	3	1	2	1	1
1632	2017	2	1	0	0	0	1	3	2	1	0	0	1	0	2	1	2	1	0
1633	2017	2	1	0	1	0	1	3	1	1	0	1	0	0	0	1	2	1	0
1635	2017	0	0	0	2	0	0	1	0	1	0	0	0	0	2	0	0	0	0
1636	2017	0	1	1	1	0	1	2	0	1	0	0	0	1	0	1	1	1	1
1637	2017	0	3	0	1	0	1	2	1	1	1	1	0	0	2	1	1	1	0
1639	2017	1	3	1	2	0	1	5	2	1	1	1	1	1	2	1	1	1	2
1640	2017	0	1	0	2	0	1	2	0	1	0	0	1	0	0	1	1	1	0
1641	2017	1	1	1	1	0	1	2	2	1	1	1	1	1	3	1	1	1	1
1642	2017	1	1	1	2	0	1	2	0	1	0	0	1	0	0	1	2	1	2
1643	2017	2	1	1	2	0	1	2	0	1	0	0	1	1	2	1	2	1	0
1645	2017	1	1	0	1	0	1	4	2	1	1	1	0	0	3	1	2	1	0
1646	2017	1	2	0	1	0	1	3	1	1	1	0	0	0	3	1	1	1	0
1648	2017	0	1	2	2	0	1	3	1	1	0	1	1	1	0	1	1	1	0
1649	2017	2	1	0	0	0	1	2	2	1	0	0	1	1	2	1	1	1	0
1650	2017	1	1	0	1	0	1	1	1	1	0	0	0	1	0	1	2	1	0
1651	2017	0	1	1	2	0	1	3	2	1	0	1	1	1	0	1	2	1	0
1652	2017	0	1	0	2	0	1	2	1	1	0	0	0	0	0	1	2	1	2
1653	2017	0	1	0	0	0	1	4	1	1	0	1	0	0	2	1	1	1	0
1654	2017	0	1	0	0	0	1	3	2	1	1	0	1	0	2	1	1	1	2
1655	2017	1	1	0	1	0	1	3	2	1	1	0	0	0	2	1	1	1	0
1657	2017	0	1	0	2	0	1	2	1	1	1	0	1	0	2	1	2	1	2
1658	2017	0	1	0	2	0	1	3	2	1	0	1	0	0	3	1	2	1	2
1659	2017	0	1	1	2	0	1	2	0	1	1	0	1	1	0	1	1	1	1
1660	2017	0	1	1	2	0	1	2	1	1	0	1	1	1	0	1	1	1	0
1661	2017	1	1	0	1	0	1	3	1	1	0	0	0	0	3	1	2	1	0
1662	2017	0	0	2	3	0	1	3	1	1	0	0	0	1	2	0	0	0	0
1663	2017	0	2	1	3	1	1	2	0	1	0	0	1	1	2	1	1	1	2
1664	2017	0	3	0	2	1	0	3	1	1	0	1	0	1	2	1	1	1	0
1665	2017	0	1	0	1	1	1	1	0	1	0	1	1	1	0	1	1	1	0
1666	2017	2	1	0	2	0	1	2	2	1	0	0	0	1	3	0	0	0	0
1667	2017	0	1	0	2	0	0	3	1	1	0	0	1	1	2	1	4	0	1
1668	2017	1	2	0	1	0	1	2	0	1	0	0	1	1	3	1	3	0	1
1669	2017	1	1	1	2	0	1	3	2	1	1	1	0	0	3	1	1	1	2
1670	2017	1	1	0	1	0	1	3	1	1	1	1	0	0	2	1	1	1	2
1672	2017	0	0	0	1	0	1	3	2	1	0	1	0	1	3	1	1	1	2
1673	2017	0	1	0	2	0	1	2	0	1	0	0	0	1	1	1	1	1	0
1675	2017	2	1	0	1	0	1	2	2	1	0	1	0	1	0	1	2	1	0
1676	2017	1	1	1	1	0	1	4	2	1	1	0	1	0	2	1	1	1	0
1677	2017	0	3	0	1	0	1	3	2	1	0	1	0	1	2	1	1	1	1
1678	2017	0	1	0	0	0	0	4	1	1	0	0	0	1	3	0	0	0	2
1680	2017	0	3	1	2	1	1	1	0	1	0	0	1	1	0	1	1	1	1
1681	2017	0	1	2	2	1	1	1	0	1	0	0	1	1	3	1	2	1	1
1682	2017	0	3	0	2	1	1	2	0	1	0	1	1	0	3	1	1	1	2
1683	2017	1	1	0	1	1	0	2	1	1	0	0	0	0	2	1	3	0	0
1684	2017	0	0	2	3	1	1	1	0	1	0	0	1	1	2	1	2	1	1
1685	2017	2	2	0	0	0	1	3	2	1	0	1	0	0	3	1	1	1	0
1686	2017	0	1	1	2	0	1	3	1	1	0	0	0	0	2	1	1	1	1
1687	2017	0	1	1	2	0	1	1	0	1	0	0	1	1	2	1	1	1	1
1688	2017	0	1	0	2	0	1	3	1	1	0	0	1	0	0	1	1	1	0
1689	2017	0	1	1	2	0	1	1	0	1	0	0	0	0	0	1	2	1	1
1690	2017	0	1	0	2	0	1	3	1	1	0	0	0	0	3	1	1	1	1
1691	2017	2	0	0	0	0	1	3	2	1	0	1	0	0	2	1	2	1	2
1692	2017	1	1	0	0	0	1	2	0	1	1	1	0	1	2	1	3	0	1
1693	2017	1	2	0	2	0	1	2	1	1	0	1	1	1	3	1	2	1	0
1694	2017	0	1	2	3	1	1	1	0	1	0	0	1	1	0	1	1	1	1
1695	2017	0	0	2	3	1	1	2	0	0	0	0	1	0	0	1	1	1	1
1696	2017	2	2	2	3	1	1	2	2	1	0	0	1	0	2	1	2	1	0
1697	2017	1	3	2	3	1	1	2	0	1	0	0	0	0	0	1	1	1	0
1698	2017	0	0	1	3	1	1	2	2	0	0	1	1	0	3	1	1	1	0
1699	2017	0	1	1	2	1	1	2	0	1	0	1	1	1	2	1	2	1	1
1700	2017	0	1	2	2	1	1	1	0	1	0	0	1	1	0	1	1	1	0
1702	2017	0	3	0	0	0	1	3	0	1	1	1	0	1	2	1	1	1	0
1703	2017	2	1	1	2	0	1	3	1	1	0	1	0	1	0	1	1	1	0
1704	2017	0	1	1	2	0	1	1	0	1	0	0	1	1	0	1	1	1	0
1705	2017	0	3	0	2	0	1	1	0	1	0	0	0	1	0	1	1	1	2
1706	2017	0	1	0	2	0	1	2	0	1	0	1	0	0	0	1	2	1	1
1707	2017	2	1	0	1	0	1	3	2	1	1	0	0	0	3	1	2	1	0
1708	2017	1	0	0	2	0	1	2	2	1	0	1	1	1	0	1	2	1	0
1710	2017	1	1	1	2	0	1	1	0	1	0	0	0	1	2	1	4	0	1
1711	2017	1	1	0	1	0	1	2	0	1	0	0	0	1	2	1	2	1	0
1712	2017	0	1	1	2	0	1	3	1	1	0	0	1	1	0	1	1	1	1
1713	2017	1	2	2	3	0	1	1	1	0	0	0	0	0	2	1	1	1	0
1714	2017	2	1	0	2	0	1	2	1	1	0	0	1	1	0	1	4	0	0
1715	2017	0	0	1	1	0	1	2	0	1	0	0	1	0	3	1	2	1	0
1716	2017	0	1	0	1	0	1	3	2	1	0	1	0	1	2	1	2	1	2
1717	2017	1	1	1	2	0	1	2	0	1	0	1	0	1	0	1	1	1	0
1719	2017	2	1	0	3	0	1	3	2	0	0	1	1	0	3	1	1	1	2
1720	2017	2	2	0	2	0	1	1	0	1	0	1	0	1	3	1	1	1	0
1721	2017	1	1	0	2	0	1	1	0	1	0	1	0	0	2	1	1	1	0
1722	2017	1	3	1	2	0	1	2	1	1	0	1	1	1	0	1	2	1	2
1723	2017	0	2	1	1	0	1	2	2	1	0	1	1	1	3	1	2	1	2
1724	2017	1	0	1	3	0	1	2	1	1	1	1	0	0	3	0	0	0	1
1725	2017	0	3	1	2	0	1	2	1	0	0	0	1	1	0	1	1	1	1
1727	2017	1	1	1	2	0	1	3	1	1	0	1	0	0	0	1	3	0	0
1728	2017	1	1	1	1	0	1	2	2	1	0	1	1	1	3	1	4	0	0
1729	2017	2	2	0	0	0	1	2	1	1	0	1	0	1	2	1	4	0	0
1730	2017	1	1	1	2	0	1	1	0	1	0	0	0	1	0	1	2	1	0
1731	2017	0	1	0	2	0	1	2	1	1	0	0	0	1	0	1	1	1	0
1733	2017	2	1	1	0	0	1	2	2	1	0	1	0	1	3	1	1	1	0
1735	2017	0	1	0	2	0	1	1	0	1	0	1	0	1	0	0	0	0	0
1736	2017	0	1	1	2	0	1	2	2	1	0	0	0	0	3	1	1	1	2
1737	2017	0	1	0	0	0	1	2	1	1	0	0	1	1	2	1	1	1	0
1739	2017	1	2	0	1	0	1	3	0	1	0	0	1	0	2	1	1	1	2
1740	2017	0	1	1	2	0	1	2	1	1	0	0	0	1	2	1	1	1	0
1741	2017	1	1	1	2	0	1	1	1	1	0	1	1	1	3	1	1	1	2
1742	2017	2	1	1	0	0	1	2	0	1	1	1	0	1	2	1	1	1	0
1743	2017	1	2	0	1	0	1	3	2	1	0	0	0	1	3	1	1	1	0
1744	2017	2	1	0	0	0	1	2	2	1	1	1	0	1	3	1	1	1	0
1745	2017	0	2	0	1	0	1	5	1	1	0	0	0	1	0	1	1	1	0
1746	2017	2	1	0	1	0	1	4	2	1	1	1	0	1	2	1	1	1	0
1747	2017	2	1	0	1	0	1	2	1	1	0	0	0	1	2	1	4	0	0
1749	2017	2	1	0	0	0	1	3	2	1	1	1	0	0	2	1	4	0	0
1750	2017	0	1	0	2	0	1	1	0	1	0	0	1	0	0	1	1	1	2
1751	2017	1	1	1	2	0	1	1	0	1	0	0	1	1	0	1	2	1	2
1752	2017	2	2	1	3	0	1	2	1	1	0	0	1	1	0	1	2	1	2
1753	2017	2	1	0	1	0	1	2	2	1	0	1	0	0	2	1	1	1	0
1754	2017	2	1	0	1	0	1	4	1	1	0	1	0	0	2	1	1	1	0
1755	2017	1	1	2	3	0	1	3	2	1	1	1	1	1	3	1	3	0	0
1756	2017	1	1	0	0	0	1	5	2	1	1	1	0	1	3	1	2	1	2
1757	2017	2	1	1	1	0	1	1	2	1	0	1	0	1	3	1	2	1	0
1760	2017	2	3	1	2	0	1	1	0	1	0	1	1	1	2	1	4	0	0
1761	2017	0	1	0	0	0	1	3	2	1	1	1	1	1	3	1	2	1	2
1762	2017	2	1	2	1	0	1	4	2	1	1	1	0	0	3	1	4	0	0
1763	2017	0	1	0	1	0	1	1	0	1	0	0	0	1	0	1	1	1	0
1764	2017	2	0	2	3	1	1	2	2	1	0	0	1	1	2	1	1	1	1
1765	2017	0	3	2	3	1	1	1	1	0	0	0	0	1	0	1	1	1	0
1766	2017	2	1	2	2	1	1	2	2	1	0	0	1	1	0	1	1	1	0
1767	2017	2	1	1	3	1	1	2	1	1	0	0	1	1	0	1	1	1	0
1768	2017	0	3	1	3	1	1	4	1	1	0	0	1	0	0	1	3	0	0
1769	2017	2	1	1	3	1	0	2	2	1	0	1	1	1	0	1	1	1	0
1770	2017	1	1	2	2	1	1	2	0	1	0	0	0	1	0	1	1	1	0
1771	2017	2	2	2	1	1	1	2	2	1	0	1	1	1	1	1	1	1	0
1772	2017	2	2	1	1	1	1	3	2	1	0	0	1	1	2	1	3	0	0
1775	2017	0	1	2	2	1	1	2	1	1	0	0	1	1	0	1	3	0	1
1776	2017	1	0	1	2	1	1	3	1	1	0	0	0	1	2	1	2	1	0
1777	2017	2	3	0	1	1	1	1	0	1	0	0	1	1	2	1	2	1	2
1778	2017	1	0	0	2	1	1	4	2	1	1	1	0	0	3	1	2	1	1
1779	2017	1	2	1	1	1	1	2	1	1	0	0	0	1	2	1	2	1	2
1780	2017	0	3	1	2	1	1	2	1	1	1	0	0	0	2	1	1	1	2
1781	2017	1	3	2	3	1	1	1	0	1	0	0	1	1	0	1	4	0	0
1782	2017	1	1	1	1	1	1	2	0	1	0	0	1	1	0	1	1	1	2
1783	2017	2	0	1	2	1	1	2	0	1	0	0	1	1	0	1	1	1	0
1784	2017	1	0	0	3	1	1	3	1	1	0	0	1	0	0	1	2	1	2
1785	2017	0	3	0	1	1	0	4	1	1	0	1	1	0	0	1	2	1	0
1787	2017	2	2	0	1	1	1	2	1	1	0	1	1	1	0	1	2	1	0
1788	2017	0	1	0	2	1	1	3	2	1	0	0	1	0	3	1	2	1	2
1789	2017	2	1	1	2	1	1	2	1	1	0	0	1	1	0	1	1	1	2
1790	2017	1	1	2	2	1	1	2	1	1	0	1	1	1	2	1	1	1	2
1791	2017	0	1	1	3	1	1	1	1	1	0	0	1	0	3	1	1	1	2
1792	2017	1	1	2	3	1	1	2	0	1	0	1	1	1	0	1	2	1	0
1793	2017	0	1	1	3	1	1	2	1	1	0	0	1	1	0	1	1	1	1
1794	2017	0	1	0	2	1	1	2	0	1	0	0	1	1	0	1	1	1	1
1797	2017	1	0	1	3	1	1	2	0	1	0	0	1	1	0	1	3	0	1
1798	2017	0	0	2	3	1	1	1	0	1	0	0	1	1	0	1	2	1	0
1799	2017	0	0	1	2	1	1	2	1	1	0	1	1	0	0	1	1	1	0
1800	2017	0	0	0	2	1	1	3	2	1	1	1	1	1	3	1	3	0	1
1801	2017	0	3	2	3	1	1	1	0	1	0	0	1	1	0	1	2	1	0
1803	2017	1	2	1	3	1	1	3	1	1	1	0	1	1	2	1	2	1	0
1804	2017	0	1	0	1	1	1	2	0	1	0	1	0	1	2	1	2	1	1
1806	2017	1	1	1	2	1	1	2	1	0	1	0	1	1	0	1	1	1	1
1808	2017	1	1	1	3	1	1	2	1	1	0	0	0	1	0	1	4	0	0
1809	2017	1	1	1	2	1	1	5	1	1	0	1	0	0	0	1	2	1	2
1810	2017	1	2	1	2	1	1	3	0	1	1	0	1	1	3	1	1	1	1
1811	2017	0	0	1	3	1	1	3	0	1	0	1	0	0	0	1	2	1	1
1812	2017	0	1	0	1	1	0	1	1	1	0	0	1	1	0	1	2	1	0
1813	2017	0	0	0	1	1	1	2	1	1	0	0	0	1	3	1	4	0	0
1814	2017	0	1	1	2	1	1	1	1	1	0	0	0	0	3	1	1	1	2
1815	2017	1	0	1	2	1	1	3	0	1	0	0	1	0	0	1	4	0	1
1816	2017	2	2	1	3	1	1	1	0	1	1	0	0	0	2	1	1	1	1
1817	2017	2	1	0	1	1	1	2	1	1	0	0	1	1	0	1	2	1	0
1818	2017	1	3	0	2	1	1	2	0	1	1	0	0	1	3	1	1	1	2
1819	2017	0	3	0	2	1	0	1	0	1	0	0	1	0	0	1	4	0	1
1820	2017	2	1	1	1	1	1	2	0	1	0	0	0	0	3	1	4	0	0
1821	2017	1	1	2	2	1	1	2	1	1	1	0	1	1	0	1	1	1	1
1822	2017	0	0	2	3	1	1	1	1	1	0	0	1	1	0	1	2	1	2
1823	2017	1	1	0	2	1	1	3	2	1	1	0	1	0	2	1	2	1	2
1824	2017	1	3	0	2	1	1	2	1	1	0	0	1	0	3	1	2	1	1
1825	2017	1	3	0	3	1	0	2	0	1	0	0	1	0	2	1	3	0	0
1826	2017	2	1	1	1	1	1	3	2	1	0	1	0	0	3	1	2	1	0
1827	2017	1	3	1	1	1	1	1	0	1	0	0	1	1	0	1	3	0	0
1828	2017	1	1	0	3	1	1	2	1	1	0	0	1	0	0	1	1	1	2
1829	2017	2	2	0	0	1	1	2	1	1	0	0	1	1	0	1	2	1	0
1830	2017	2	1	1	2	1	1	2	0	1	0	1	1	1	0	1	1	1	2
1831	2017	1	1	0	1	1	1	2	0	1	0	0	1	1	3	1	1	1	0
1832	2017	2	1	0	0	1	1	2	1	1	0	0	0	1	2	1	2	1	0
1833	2017	1	0	0	3	1	0	4	1	1	0	1	0	0	0	1	1	1	2
1834	2017	1	1	0	1	1	1	2	0	1	0	0	0	1	2	1	2	1	2
1835	2017	1	0	0	2	1	1	1	0	1	0	0	0	1	0	1	1	1	1
1836	2017	1	1	1	1	1	1	3	1	1	0	1	1	0	2	1	3	0	0
1837	2017	1	1	0	2	1	0	2	1	1	0	1	1	0	2	1	4	0	0
1838	2017	2	1	0	3	1	1	4	2	1	0	1	1	0	2	1	1	1	2
1839	2017	0	1	2	2	1	1	2	0	1	0	0	1	1	2	1	2	1	0
1840	2017	0	1	2	3	1	1	2	0	1	0	0	1	1	0	1	1	1	0
1841	2017	1	1	1	2	1	1	1	1	1	0	0	1	0	0	1	3	0	0
1842	2017	1	1	0	1	1	1	3	2	1	0	1	1	1	0	1	1	1	0
1843	2017	2	1	1	2	1	1	2	2	1	0	0	0	1	0	1	3	0	1
1844	2017	1	1	0	2	1	1	2	2	1	0	0	1	1	0	1	2	1	1
1845	2017	1	2	0	2	1	1	2	0	1	0	0	1	0	0	1	2	1	1
1846	2017	1	1	1	3	1	1	2	1	1	0	0	1	1	2	1	1	1	0
1847	2017	2	1	2	3	1	1	2	0	1	0	1	1	1	2	1	1	1	0
1848	2017	2	2	1	1	1	1	2	0	1	0	0	0	0	2	1	2	1	1
1849	2017	0	3	0	1	1	1	3	0	1	0	0	1	1	3	0	0	0	2
1850	2017	0	1	1	1	1	1	3	1	1	1	0	0	0	2	1	3	0	2
1851	2017	2	1	0	0	1	1	4	2	1	1	0	0	0	2	1	2	1	0
1852	2017	1	1	1	2	1	1	3	1	1	0	0	0	1	3	1	2	1	0
1853	2017	0	1	1	0	1	1	3	1	1	0	0	1	0	2	1	3	0	1
1854	2017	0	1	0	2	1	1	2	1	1	0	1	0	0	2	1	1	1	0
1855	2017	2	1	0	1	1	1	2	0	1	0	0	0	0	0	1	3	0	0
1856	2017	0	0	1	2	1	1	1	0	1	0	0	1	0	2	1	2	1	2
1857	2017	1	1	0	2	1	1	3	2	1	1	1	1	0	0	1	2	1	1
1858	2017	0	1	0	3	1	0	1	0	1	0	0	1	1	0	1	2	1	0
1859	2017	2	1	0	1	1	1	2	2	1	0	1	0	1	0	1	3	0	0
1861	2017	0	3	0	2	1	1	2	1	1	0	0	1	1	0	1	2	1	1
1862	2017	1	0	0	1	1	1	4	2	1	1	1	0	0	2	1	1	1	2
1864	2017	1	3	1	2	1	1	3	0	1	0	1	0	1	0	1	1	1	1
1865	2017	2	1	0	1	1	1	3	1	1	0	1	1	0	2	1	2	1	2
1866	2017	0	1	0	3	1	1	4	0	1	1	1	1	0	0	1	3	0	0
1867	2017	0	2	0	1	1	1	2	2	1	0	1	0	1	3	1	1	1	0
1868	2017	1	1	0	1	1	1	3	1	1	0	1	0	0	3	1	2	1	0
1869	2017	0	1	0	2	1	1	2	0	1	0	1	0	1	2	1	2	1	1
1870	2017	1	1	2	1	1	1	2	0	1	1	0	1	0	2	1	2	1	0
1871	2017	1	1	1	1	1	1	3	2	1	0	0	1	0	3	1	2	1	0
1872	2017	2	2	0	1	1	1	4	2	1	1	0	1	1	2	1	1	1	0
1873	2017	0	1	0	2	1	0	2	0	1	0	0	1	1	0	1	1	1	0
1874	2017	0	3	0	3	1	0	2	0	1	0	1	1	0	3	1	2	1	0
1875	2017	0	1	0	2	1	1	4	2	1	0	1	0	0	2	1	2	1	1
1876	2017	0	0	0	2	1	1	3	0	1	0	0	1	0	2	1	2	1	1
1877	2017	0	1	1	3	1	1	2	0	1	0	1	0	0	0	1	2	1	1
1879	2017	2	1	1	1	1	1	3	2	1	0	1	0	0	2	1	4	0	0
1880	2017	1	1	1	2	1	1	2	1	1	0	0	0	0	2	1	3	0	0
1881	2017	1	0	0	2	1	0	2	0	1	0	0	0	0	0	1	2	1	0
1882	2017	2	0	0	2	1	1	3	0	1	0	0	0	1	0	1	1	1	0
1883	2017	2	3	1	2	1	1	3	1	1	1	0	1	1	0	1	1	1	0
1884	2017	2	1	0	1	1	1	3	1	1	0	1	1	1	2	1	2	1	0
1885	2017	1	3	1	2	1	1	2	1	1	1	0	1	0	3	1	1	1	1
1886	2017	2	2	1	1	1	1	2	0	1	1	0	1	1	2	1	1	1	0
1887	2017	0	1	0	2	1	1	4	0	1	0	1	0	0	2	1	2	1	0
1888	2017	1	1	0	2	1	1	2	0	1	0	0	0	1	0	1	2	1	0
1889	2017	0	1	1	2	1	1	2	0	1	0	0	0	1	2	1	1	1	0
1890	2017	2	1	1	1	1	1	3	2	1	0	1	0	0	2	1	1	1	0
1891	2017	0	3	0	2	1	1	3	1	1	1	0	0	1	3	1	2	1	2
1892	2017	1	1	0	1	1	1	3	0	1	0	0	0	1	2	1	2	1	0
1893	2017	2	1	1	0	1	1	2	1	1	0	0	1	1	2	0	0	0	0
1894	2017	2	1	0	1	1	1	2	2	1	0	1	1	1	2	1	2	1	0
1895	2017	0	3	1	2	1	1	2	0	1	1	0	0	1	3	0	0	0	1
1897	2017	2	1	0	0	1	1	3	2	1	1	0	0	1	3	1	2	1	0
1898	2017	1	1	0	2	1	1	3	2	1	0	0	0	1	2	1	2	1	0
1899	2017	1	1	1	2	1	1	3	2	1	1	0	1	1	2	1	2	1	0
1900	2017	0	3	0	2	1	1	2	1	1	1	0	1	1	2	1	1	1	1
1901	2017	2	2	1	1	1	1	2	2	1	0	1	1	1	2	1	2	1	0
1902	2017	1	3	1	3	1	1	2	2	1	0	0	1	1	2	1	2	1	2
1903	2017	1	2	0	1	1	0	2	0	1	0	0	0	0	0	1	3	0	0
1905	2017	2	1	0	0	1	1	3	2	1	0	0	1	1	3	1	4	0	2
1906	2017	2	1	1	1	1	1	3	2	1	0	1	0	1	3	1	3	0	2
1907	2017	1	2	1	1	1	1	1	0	1	0	1	1	1	0	1	2	1	0
1908	2017	0	0	1	3	1	1	1	0	1	0	0	1	1	0	0	0	0	2
1909	2017	2	1	0	2	1	1	1	1	1	0	0	0	1	3	1	1	1	0
1910	2017	2	2	0	3	1	1	1	0	1	0	1	0	1	0	1	2	1	1
1912	2017	0	1	1	2	1	1	3	0	1	0	1	0	0	0	1	3	0	1
1913	2017	2	1	1	2	1	1	2	0	1	0	0	0	1	2	1	2	1	0
1914	2017	1	1	1	2	1	1	2	0	1	0	1	1	1	2	1	2	1	0
1915	2017	0	1	0	2	1	1	2	0	1	0	0	1	0	2	1	2	1	0
1916	2017	2	0	2	2	1	1	2	2	1	0	0	0	0	3	1	1	1	0
1917	2017	1	1	1	2	1	1	2	1	1	1	0	1	1	0	1	3	0	2
1918	2017	2	1	0	1	1	1	3	2	1	1	0	0	0	3	1	4	0	0
1919	2017	2	2	1	2	1	1	2	0	1	0	0	1	0	0	1	2	1	0
1920	2017	2	2	2	2	0	1	2	2	1	0	1	0	0	2	1	2	1	2
1921	2017	2	2	1	2	0	1	2	1	1	0	1	1	0	2	1	1	1	2
1922	2017	2	2	0	1	0	1	1	0	1	0	0	0	1	2	1	4	0	0
1923	2017	0	0	0	3	0	1	4	2	1	0	0	1	1	0	1	1	1	0
1924	2017	0	1	2	3	0	1	1	1	1	0	0	1	1	0	1	1	1	0
1925	2017	2	1	0	1	0	1	4	1	1	1	0	0	0	2	1	4	0	0
1926	2017	2	1	0	0	0	1	3	2	1	0	0	0	0	2	1	4	0	0
1927	2017	2	1	1	1	0	1	2	1	1	0	0	1	0	3	0	0	0	0
1928	2017	1	3	0	2	0	1	4	0	1	1	1	0	0	2	1	1	1	0
1929	2017	0	1	0	1	0	1	2	0	1	0	0	0	1	2	1	2	1	0
1930	2017	2	2	0	1	0	1	3	2	1	0	1	1	1	0	1	1	1	2
1931	2017	2	2	0	1	0	1	3	2	1	0	1	0	1	2	1	2	1	0
1932	2017	1	0	1	2	0	1	2	2	1	0	0	1	1	3	1	1	1	0
1934	2017	2	1	1	2	0	1	2	0	1	0	0	1	0	2	1	2	1	0
1935	2017	0	1	1	3	0	1	2	2	1	0	0	1	1	0	1	1	1	2
1936	2017	0	3	0	2	0	1	2	0	1	0	0	1	0	0	1	2	1	2
1938	2017	2	3	0	1	0	1	3	2	1	0	0	0	1	3	1	4	0	1
1939	2017	0	1	0	2	0	1	2	0	1	0	1	0	0	1	1	1	1	0
1941	2017	1	0	1	2	0	1	4	2	1	1	0	1	1	2	1	3	0	2
1943	2017	2	1	1	1	0	1	1	1	1	0	0	0	1	3	1	2	1	0
1944	2017	0	1	2	2	0	1	4	0	1	1	1	1	0	2	1	1	1	2
1945	2017	1	3	0	0	0	1	1	0	1	0	0	1	1	3	1	1	1	2
1946	2017	1	1	1	2	0	1	3	2	1	0	0	1	1	0	1	1	1	0
1947	2017	2	1	0	2	0	1	3	2	1	0	1	1	1	0	1	1	1	0
1949	2017	0	1	1	2	0	1	3	0	1	0	1	1	1	2	1	2	1	2
1950	2017	2	1	0	2	0	1	2	1	1	0	0	1	1	3	1	2	1	0
1951	2017	0	1	0	2	0	1	2	0	1	0	1	0	1	0	1	1	1	2
1953	2017	2	2	0	2	0	1	3	2	1	1	0	0	0	2	1	1	1	1
1954	2017	0	3	0	3	0	1	2	0	1	0	0	0	0	2	1	1	1	1
1955	2017	2	1	0	2	0	1	2	1	1	0	0	0	1	2	1	1	1	0
1957	2017	2	2	0	0	0	1	2	1	1	0	0	0	1	2	1	2	1	0
1958	2017	0	2	1	0	0	1	1	1	1	0	0	0	0	2	1	2	1	0
1959	2017	1	1	0	2	0	1	1	0	1	0	0	1	0	0	1	2	1	0
1960	2017	1	1	1	2	0	1	4	2	1	1	1	0	1	3	1	2	1	0
1961	2017	1	0	0	2	0	1	1	0	1	0	0	1	1	3	1	2	1	0
1963	2017	2	2	1	2	0	1	3	2	1	0	0	1	1	2	1	2	1	2
1964	2017	1	1	2	2	0	1	2	1	1	0	1	1	0	3	1	2	1	1
1965	2017	1	1	1	2	0	1	1	0	1	0	1	0	0	2	1	2	1	0
1966	2017	2	1	2	2	0	1	2	2	1	0	0	0	1	2	1	2	1	0
1967	2017	0	1	0	2	0	1	1	2	1	1	0	1	1	0	1	1	1	1
1968	2017	2	3	1	1	0	1	4	2	1	1	0	1	0	2	1	1	1	0
1969	2017	0	1	0	2	0	1	3	1	1	0	0	1	1	2	1	3	0	2
1970	2017	0	1	0	2	0	1	2	2	1	1	0	0	0	3	1	1	1	2
1972	2017	0	1	1	2	0	1	3	0	1	0	0	0	1	2	1	2	1	1
1973	2017	2	1	1	1	0	1	3	2	1	0	0	1	1	0	1	2	1	0
1974	2017	0	3	0	1	0	1	2	0	1	1	0	1	1	2	1	1	1	2
1975	2017	0	1	1	1	0	1	2	0	1	0	0	0	1	0	1	1	1	0
1976	2017	0	1	1	1	0	1	3	1	1	0	0	1	1	3	1	2	1	1
1977	2017	0	1	0	1	0	1	5	2	1	1	1	0	1	3	1	1	1	0
1978	2017	0	0	0	2	0	1	2	0	1	0	0	1	1	0	0	0	0	1
1979	2017	1	1	1	2	0	1	1	1	1	0	0	1	0	3	1	2	1	1
1980	2017	1	1	0	3	0	1	2	0	1	0	0	0	0	0	1	2	1	2
1981	2017	0	1	1	2	0	1	3	1	1	0	0	0	1	0	1	2	1	2
1982	2017	0	1	0	1	0	1	3	0	1	0	1	1	0	0	1	2	1	1
1983	2017	2	1	2	1	0	1	3	2	1	1	1	1	1	3	1	2	1	0
1984	2017	2	2	1	0	0	1	3	2	1	1	1	1	1	2	1	1	1	0
1985	2017	2	1	0	0	0	1	3	2	1	1	1	0	0	2	1	4	0	0
1986	2017	1	1	0	2	0	1	4	2	1	1	1	0	0	3	1	2	1	2
1987	2017	0	1	0	2	0	1	3	0	1	1	0	1	1	2	1	4	0	1
1991	2017	0	1	0	1	0	1	3	2	1	0	0	0	1	2	1	1	1	0
1992	2017	1	1	1	1	0	1	4	2	1	1	0	0	0	0	1	4	0	1
1993	2017	1	2	1	2	0	1	4	2	1	1	1	1	0	3	1	1	1	2
1994	2017	0	1	2	3	0	0	1	0	0	0	0	1	0	0	1	2	1	0
1995	2017	0	3	1	2	0	1	3	2	1	1	1	0	1	0	1	1	1	0
1996	2017	2	1	1	0	0	1	5	1	1	1	1	0	0	3	1	2	1	1
1997	2017	2	1	0	2	0	1	1	1	1	0	0	0	1	3	1	1	1	0
1998	2017	0	2	2	3	0	1	2	1	1	0	0	1	0	0	1	2	1	2
1999	2017	2	1	2	2	0	1	4	2	0	0	0	1	1	3	1	2	1	0
2000	2017	0	1	0	2	0	1	2	0	1	0	0	1	1	2	1	4	0	0
2001	2017	0	1	1	2	0	1	1	1	1	0	0	1	1	0	1	2	1	0
2002	2017	0	0	0	2	0	1	2	0	1	0	0	1	0	0	1	1	1	1
2003	2017	0	3	1	3	0	0	1	0	1	0	0	1	1	3	1	2	1	2
2004	2017	0	3	0	0	0	1	3	1	1	0	1	0	0	2	1	2	1	0
2005	2017	2	3	1	1	0	1	2	0	1	0	0	1	1	0	1	1	1	2
2006	2017	0	1	1	2	0	1	2	2	1	0	1	1	1	0	1	1	1	0
2007	2017	1	1	0	2	0	1	3	1	1	0	0	0	1	3	1	1	1	2
2008	2017	2	1	1	2	0	1	2	2	1	1	1	1	1	2	1	1	1	0
2009	2017	2	1	2	3	0	1	1	0	1	0	0	1	1	0	1	2	1	2
2010	2017	0	1	0	2	0	1	2	1	1	0	1	1	1	0	1	1	1	1
2011	2017	1	1	0	2	0	1	3	1	1	0	1	0	0	2	1	2	1	0
2012	2017	1	1	0	2	0	1	3	2	1	1	0	0	1	2	1	1	1	2
2013	2017	0	1	2	2	0	1	2	1	1	0	0	0	0	0	1	1	1	1
2014	2017	0	1	2	3	0	1	3	2	0	0	0	1	1	0	1	1	1	0
2015	2017	1	1	1	2	0	1	2	0	1	0	0	1	1	0	1	1	1	0
2016	2017	2	2	1	3	0	1	3	1	1	0	1	1	1	0	1	1	1	1
2017	2017	2	1	0	2	0	1	2	0	1	0	0	1	0	0	1	2	1	2
2018	2017	2	1	2	2	0	1	2	2	1	0	0	1	1	0	1	1	1	0
2019	2017	0	3	2	3	0	1	1	0	1	0	0	1	0	0	0	0	0	1
2020	2017	1	1	1	2	0	1	2	0	1	0	0	1	0	3	1	2	1	0
2021	2017	0	0	2	3	0	1	4	0	1	0	1	0	1	0	1	3	0	2
2022	2017	1	1	1	3	0	1	3	1	1	0	1	1	1	2	1	1	1	0
2023	2017	2	1	2	2	0	1	2	2	1	0	0	0	1	2	1	3	0	0
2024	2017	1	3	1	2	0	1	2	0	1	0	0	0	0	0	1	2	1	0
2025	2017	1	3	1	2	0	1	3	1	1	0	0	1	0	0	1	1	1	0
2026	2017	2	3	2	2	0	1	2	2	1	0	0	0	0	3	1	3	0	0
2027	2017	2	1	1	2	0	1	2	0	1	0	0	1	0	2	1	2	1	0
2028	2017	0	1	0	2	0	1	3	1	1	0	1	1	0	3	1	1	1	0
2029	2017	0	1	2	3	0	1	1	0	1	0	0	1	1	0	1	1	1	2
2030	2017	1	1	0	2	0	1	2	0	1	0	1	1	1	0	1	2	1	0
2031	2017	2	1	2	2	0	1	1	0	1	0	0	1	1	2	1	1	1	0
2033	2017	2	1	1	2	0	1	2	0	1	0	0	1	1	2	1	3	0	0
2034	2017	1	1	2	3	0	1	2	0	1	0	0	1	1	0	1	2	1	0
2035	2017	1	1	1	1	0	1	3	1	1	1	1	0	1	2	1	1	1	0
2036	2017	1	1	0	1	0	1	4	1	1	1	0	0	0	3	1	2	1	0
2037	2017	1	0	1	2	0	1	2	0	1	0	0	1	1	3	0	0	0	1
2038	2017	2	1	0	0	0	1	3	2	1	0	0	1	1	0	1	1	1	2
2039	2017	0	1	1	2	0	1	4	1	1	0	1	1	1	0	1	1	1	2
2040	2017	1	1	2	3	0	1	2	0	1	1	1	0	1	0	1	2	1	0
2041	2017	2	1	2	3	0	1	2	0	0	0	0	0	1	0	1	1	1	2
2042	2017	1	1	2	2	0	1	2	1	1	0	0	1	1	2	1	2	1	0
2043	2017	0	1	2	1	0	0	2	0	1	0	1	1	1	2	1	1	1	0
2045	2017	1	1	1	0	0	1	4	2	1	1	1	1	0	2	1	2	1	1
2046	2017	0	1	0	2	0	1	2	0	1	0	0	0	1	2	1	2	1	2
2047	2017	2	1	1	2	0	1	3	2	1	1	0	1	1	0	1	3	0	0
2048	2017	0	1	0	1	0	1	1	0	1	0	0	1	0	0	1	1	1	2
2049	2017	1	1	2	2	0	1	1	0	1	0	0	1	1	0	1	2	1	0
2050	2017	0	1	1	2	0	1	2	1	1	0	0	1	1	0	1	1	1	2
2051	2017	0	1	1	2	0	1	2	0	1	0	0	1	1	0	1	2	1	0
2052	2017	0	1	0	0	0	0	3	0	1	0	0	0	0	3	1	1	1	0
2053	2017	2	1	1	2	0	1	2	0	1	0	0	1	0	2	1	2	1	0
2054	2017	0	1	0	2	0	1	2	1	1	0	0	1	1	2	1	2	1	1
2055	2017	2	1	0	3	0	1	2	1	0	0	1	0	1	0	1	1	1	0
2056	2017	0	3	0	2	0	1	4	1	1	1	1	1	0	0	1	1	1	1
2057	2017	0	0	2	3	0	1	2	0	1	0	1	1	0	0	1	1	1	2
2058	2017	2	0	0	0	0	1	3	1	1	1	1	0	1	3	1	4	0	0
2059	2017	2	1	0	1	0	1	3	1	1	1	0	0	0	2	1	3	0	0
2060	2017	2	1	1	2	0	1	3	1	1	0	0	0	1	0	1	2	1	0
2061	2017	2	1	1	2	0	1	2	1	1	0	0	1	1	0	1	2	1	0
2062	2017	2	2	0	1	1	1	2	2	1	0	1	1	1	2	1	1	1	0
2063	2017	0	2	0	2	1	1	2	0	1	0	0	1	1	2	1	1	1	1
2064	2017	0	1	1	2	1	1	3	0	1	1	0	0	1	2	1	1	1	2
2065	2017	0	3	1	2	1	1	4	2	1	1	0	1	0	0	1	1	1	0
2066	2017	0	1	0	2	1	1	2	1	1	0	0	1	0	1	1	2	1	1
2067	2017	0	3	0	2	1	1	3	1	1	1	0	1	0	0	1	2	1	0
2068	2017	0	1	1	2	0	1	2	1	1	1	0	0	1	0	1	1	1	2
2069	2017	0	1	1	2	0	1	3	1	1	0	1	0	1	2	1	4	0	0
2071	2017	1	0	2	3	0	1	3	2	0	0	1	1	1	2	1	1	1	0
2072	2017	1	1	0	3	0	0	1	0	1	0	0	1	1	0	1	3	0	0
2073	2017	2	2	1	1	0	1	2	2	1	0	0	0	1	3	1	1	1	0
2074	2017	2	1	0	2	0	1	4	2	1	1	1	0	0	1	1	1	1	0
2075	2017	0	1	0	2	0	0	2	1	1	0	0	1	1	3	1	1	1	0
2076	2017	0	1	0	2	0	1	3	1	1	1	1	0	2	3	1	3	0	2
2077	2017	2	1	1	0	0	1	1	2	1	0	0	0	2	0	1	1	1	0
2078	2017	2	1	0	1	0	1	3	0	1	1	0	1	2	3	1	1	1	0
2079	2017	1	0	2	2	0	1	5	0	1	0	1	0	0	0	1	4	0	0
2080	2017	0	1	1	2	0	1	3	2	1	0	0	0	2	2	1	1	1	0
2081	2017	1	2	0	1	0	1	2	1	1	1	0	1	2	2	1	2	1	0
2082	2017	2	2	1	3	0	1	3	2	1	1	0	1	0	0	1	1	1	2
2083	2017	0	3	0	3	0	1	3	2	1	0	0	0	0	0	1	4	0	0
2084	2017	1	1	0	2	0	1	3	2	1	0	1	1	2	2	1	3	0	0
2085	2017	1	3	1	2	0	1	3	2	1	0	0	0	2	2	1	2	1	2
2086	2017	0	0	2	3	0	1	1	0	1	0	0	1	2	0	1	3	0	1
2087	2017	1	3	1	2	0	1	2	1	1	1	0	1	2	0	1	4	0	1
2088	2017	1	1	0	0	0	1	1	2	1	0	0	1	2	3	1	2	1	1
2089	2017	1	1	0	2	0	1	2	2	1	1	1	1	2	3	1	1	1	0
2090	2017	0	3	1	2	0	1	2	1	1	1	0	1	2	2	1	1	1	1
2091	2017	2	1	0	0	0	1	5	2	1	1	1	1	2	3	1	1	1	0
2092	2017	2	1	0	1	0	1	2	2	1	1	1	0	0	2	1	2	1	1
2093	2017	2	1	0	1	0	1	4	2	1	0	0	1	1	0	1	1	1	0
2094	2017	1	1	2	1	0	1	2	0	1	0	0	1	0	0	1	2	1	1
2095	2017	2	1	0	0	0	1	4	2	1	0	0	0	0	2	1	1	1	2
2096	2017	1	3	1	2	0	1	3	2	1	0	0	1	1	0	1	1	1	0
2097	2017	2	1	0	1	0	1	2	1	1	0	0	0	1	3	1	2	1	0
2098	2017	1	1	1	0	0	1	2	0	1	0	0	0	0	0	1	3	0	0
2099	2017	2	2	1	1	0	1	2	1	1	1	0	1	1	0	1	1	1	0
2100	2017	0	0	1	2	0	1	2	0	1	1	0	1	1	0	1	1	1	1
2101	2017	1	0	2	3	0	1	2	1	0	0	0	1	1	2	1	2	1	2
2102	2017	1	2	2	2	0	1	1	1	1	1	0	0	1	3	1	1	1	0
2103	2017	0	1	2	3	0	1	2	0	1	0	0	1	0	0	1	2	1	0
2104	2017	1	1	0	1	0	1	2	0	1	0	0	1	1	0	1	2	1	2
2106	2017	2	1	0	2	0	1	3	2	1	1	1	0	1	0	1	1	1	0
2107	2017	1	1	1	1	0	1	2	2	1	0	1	1	0	2	1	1	1	0
2108	2017	2	2	0	2	1	1	3	2	1	0	0	1	0	0	1	1	1	2
2109	2017	0	1	0	1	1	0	2	0	1	0	0	0	0	3	1	2	1	0
2110	2017	0	3	0	1	1	1	3	0	1	1	0	0	0	0	1	3	0	1
2111	2017	2	3	0	1	1	1	2	2	1	1	1	0	0	2	1	3	0	0
2112	2017	2	2	0	1	1	1	4	2	1	0	1	1	0	3	1	3	0	0
2113	2017	1	1	0	1	1	1	2	1	1	1	1	1	0	2	1	1	1	0
2114	2017	0	1	1	2	1	1	2	0	1	0	0	1	0	2	1	2	1	2
2115	2017	0	3	1	3	1	1	5	2	1	1	1	1	0	0	1	1	1	1
2116	2017	0	1	0	2	0	0	2	1	1	0	0	1	0	0	0	0	0	1
2117	2017	1	1	0	2	0	0	2	2	1	0	1	0	0	0	1	3	0	0
2118	2017	0	1	2	2	0	1	1	0	1	0	0	1	1	0	1	3	0	0
2119	2017	2	2	1	2	0	1	3	1	1	0	0	1	1	2	1	2	1	0
2120	2017	0	1	0	0	0	0	2	0	1	0	1	0	0	2	1	1	1	0
2121	2017	2	0	1	1	0	1	1	0	1	0	0	1	0	0	1	1	1	0
2122	2017	2	2	0	1	0	1	3	2	1	1	0	1	1	2	1	1	1	0
2123	2017	0	1	2	3	0	1	2	0	0	0	0	1	0	2	1	1	1	2
2124	2017	2	1	0	1	0	1	3	1	1	0	0	0	0	0	1	2	1	0
2125	2017	1	3	0	1	0	1	3	2	1	1	0	0	0	2	1	1	1	1
2126	2017	0	1	0	3	0	1	1	0	0	0	0	1	1	0	1	1	1	2
2127	2017	0	1	2	3	0	1	2	1	0	0	1	1	1	2	1	1	1	0
2128	2017	2	1	1	1	0	1	3	1	1	0	0	0	1	2	1	1	1	0
2129	2017	2	2	0	1	0	1	4	1	1	1	1	0	0	3	1	1	1	0
2130	2017	0	1	0	2	0	1	2	0	1	0	0	1	1	2	1	1	1	0
2131	2017	1	0	0	1	0	1	2	1	1	0	0	0	0	3	1	2	1	0
2132	2017	1	3	0	2	0	1	2	1	1	0	0	1	0	3	1	1	1	0
2133	2017	0	1	0	2	0	1	3	0	1	0	0	1	1	0	1	1	1	2
2134	2017	0	1	1	2	0	1	3	0	1	0	0	1	0	0	1	1	1	2
2135	2017	1	1	0	2	1	1	4	2	1	1	1	1	0	3	1	1	1	1
2136	2017	0	1	0	1	1	1	4	2	1	0	1	0	0	2	1	1	1	0
2137	2017	0	1	0	2	1	0	3	2	1	1	1	1	1	0	1	1	1	2
2138	2017	0	1	1	2	1	1	2	2	1	0	0	1	1	2	1	4	0	2
2139	2017	2	1	1	3	1	1	2	0	0	0	0	1	0	0	1	1	1	0
2140	2017	0	1	1	2	1	1	2	0	1	0	0	1	1	0	1	1	1	0
2141	2017	0	1	2	3	1	1	2	2	1	0	0	1	0	0	1	2	1	2
2142	2017	0	0	0	2	1	1	2	0	1	1	0	1	0	2	1	2	1	2
2143	2017	0	1	1	2	1	1	3	2	1	0	0	1	0	2	1	1	1	1
2144	2017	0	0	0	2	1	1	4	2	1	0	1	1	0	0	1	1	1	1
2145	2017	1	2	2	2	0	1	3	0	1	1	0	1	1	0	1	1	1	2
2146	2017	0	2	0	2	0	1	2	2	1	0	1	1	1	3	1	1	1	1
2147	2017	2	2	0	1	0	1	2	2	1	0	1	1	1	3	1	2	1	0
2148	2017	0	1	1	2	0	1	2	0	1	0	0	1	0	3	1	1	1	1
2149	2017	0	3	2	3	0	1	2	0	0	0	0	0	1	2	1	1	1	0
2150	2017	1	1	2	3	0	1	2	2	1	0	0	0	1	2	1	1	1	0
2151	2017	1	1	1	1	0	1	4	2	1	0	0	1	1	3	1	2	1	2
2152	2017	1	1	1	2	0	1	2	1	1	1	0	1	0	2	1	2	1	0
2153	2017	0	1	2	2	0	1	2	0	1	0	0	1	1	2	1	1	1	1
2154	2017	0	1	1	1	0	1	2	1	1	1	0	1	0	0	1	1	1	2
2155	2017	2	2	1	1	0	1	4	2	1	1	0	0	1	2	1	1	1	0
2156	2017	0	3	2	3	0	1	3	2	1	0	1	1	0	2	1	1	1	2
2157	2017	2	1	0	0	0	1	3	2	1	0	0	0	0	3	1	1	1	0
2158	2017	0	1	0	2	0	1	3	1	1	0	0	0	1	2	1	2	1	2
2159	2017	0	1	0	2	0	1	2	0	1	0	0	1	0	0	1	2	1	2
2160	2017	0	1	1	2	0	0	2	1	1	0	0	1	1	0	1	1	1	0
2161	2017	1	1	1	1	0	1	2	0	1	0	0	1	1	2	1	2	1	0
2162	2017	0	1	1	3	0	1	2	0	1	0	0	1	0	2	1	2	1	0
2163	2017	0	2	1	2	0	1	1	0	1	0	0	0	1	0	1	2	1	2
2164	2017	2	1	0	2	0	1	1	1	1	0	0	1	1	0	1	1	1	0
2165	2017	0	1	1	2	0	1	2	2	1	0	1	1	1	3	1	1	1	1
2166	2017	1	3	1	2	0	1	2	2	1	0	1	1	1	3	1	1	1	2
2167	2017	1	1	0	1	0	1	2	2	1	0	1	0	0	3	1	2	1	2
2168	2017	2	1	0	1	1	1	1	0	1	0	0	1	0	0	1	2	1	1
2169	2017	0	3	0	2	1	1	3	0	1	0	1	1	1	2	1	2	1	1
2170	2017	0	1	1	2	1	1	3	0	1	1	0	0	1	2	1	2	1	0
2171	2017	0	1	1	2	1	1	1	0	1	0	1	1	0	0	1	4	0	1
2172	2017	2	1	1	2	1	1	2	2	1	1	0	1	1	2	1	2	1	0
2173	2017	0	1	0	2	1	1	2	0	1	0	0	0	1	0	1	2	1	1
2174	2017	0	0	0	2	1	1	4	0	1	1	0	1	0	2	1	1	1	1
2175	2017	0	0	0	2	1	1	3	2	1	0	0	1	1	3	1	1	1	1
2176	2017	0	3	0	2	1	1	3	2	1	0	0	1	0	2	1	1	1	0
2177	2017	0	1	0	2	1	1	2	1	1	0	0	1	1	2	1	1	1	0
2178	2017	1	1	2	3	1	0	4	1	0	0	1	0	1	0	1	1	1	0
2179	2017	2	3	0	1	1	1	3	1	1	0	1	0	0	3	1	2	1	0
2180	2017	0	1	1	2	1	1	4	0	1	1	0	1	0	2	1	3	0	0
2181	2017	0	1	0	1	1	1	1	1	1	0	0	1	0	2	0	0	0	0
2182	2017	0	0	1	3	1	1	1	0	1	0	0	1	1	0	1	1	1	1
2183	2017	0	3	0	3	1	1	3	0	1	0	1	0	0	3	1	2	1	0
2184	2017	0	3	0	2	1	1	4	2	1	0	1	1	0	3	1	2	1	2
2185	2017	0	1	1	2	1	1	2	0	1	0	0	1	0	0	1	3	0	1
2187	2017	0	3	0	1	1	0	1	0	1	0	0	0	0	3	0	0	0	0
2188	2017	2	1	1	2	1	1	2	0	1	0	0	0	0	2	1	2	1	1
2190	2017	2	1	1	2	1	1	2	2	1	0	0	0	0	0	1	2	1	0
2191	2017	0	1	0	2	1	1	3	0	1	0	0	0	0	0	1	2	1	0
2192	2017	1	1	1	1	1	1	2	2	1	0	0	0	1	2	1	2	1	0
2193	2017	1	1	0	1	1	1	3	2	1	0	0	1	1	3	1	1	1	0
2194	2017	0	3	1	2	1	1	1	0	1	0	0	1	1	2	1	2	1	0
2195	2017	1	2	1	1	1	1	1	2	1	1	1	1	0	3	1	2	1	0
2196	2017	0	1	1	1	1	1	1	1	1	0	1	1	0	2	1	2	1	0
2197	2017	1	1	1	1	1	1	1	0	1	0	0	1	1	0	1	2	1	0
2198	2017	2	2	1	1	1	1	2	1	1	0	1	1	0	3	1	2	1	0
2199	2017	1	1	1	2	1	1	4	1	1	1	1	0	0	3	1	2	1	2
2200	2017	1	1	0	1	1	1	3	2	1	1	0	0	1	3	1	2	1	0
2201	2017	0	1	2	1	1	0	1	0	1	0	0	0	1	0	0	0	0	1
2202	2017	1	2	2	3	0	1	3	2	1	1	1	0	1	2	1	3	0	1
2203	2017	0	3	0	1	0	1	3	0	1	0	1	0	1	2	1	2	1	2
2204	2017	1	1	2	2	0	1	5	1	1	0	0	1	0	1	1	2	1	2
2205	2017	0	3	0	2	0	1	2	0	1	0	0	0	0	3	1	2	1	0
[truncated: 5,221 more rows]

## Sheet: Variables
	Identification
Year of the survey	2017, 2020
Age group	50-56 (0) - 57-63 (1) - 64-69 (2)
Marital status	Single 0 - Married 1 - Widowed 2 - Separated or divorced 3
Social class	Lower class 0 - Middle class 1 - Upper class 2
Level of education	Without studies 0 - Primary 1 - Secondary or Professional Training 2 - University 3
Nationality	Foreigner 0 - Spanish 1 - Dual nationality 2
Size of town of residence	≤ 100000 inhabitants rural 0 - > 100000 inhabitants urban 1
Self-perceived health status	Very good 1 - Good 2 - Fair 3 - Poor 4 - Very poor 5
Smoking status	Never smoker 0 - Former smoker 2 - Current smoker 1
Alcohol usse	Never 0 - Current 1 - Former 2
Body mass index	underweight (BMI <18.50 kg/m2) 1, normal-weight (BMI 18.50–24.99 kg/m2) 0, overweight (BMI 25.00–29.99 kg/m2) 2, and obese (BMI ≥30 kg/m2) 3
Physical activity during leisure time	Non 0 - Lower 1 - Higher 2
Type of healthcare insurance	Private 0 - Public 1
Visits to the primary care physician in the previous 4 weeks	The past 4 weeks 1 - More than past 4 weeks 0
Chronic conditions	No 0 - Yes (1) 1 - (+=2) 2
Mental illness	No 0 - Yes 1
Have you ever had a mammogram?	No 0 - Yes 1
Time passed since the last mammogram	In the last 12 months 1- > 1 year but ≤ 2 years ago 2 - > 2 years but ≤ 3 years ago 3 - > 3 years ago 4
Uptaker	No 0 - Yes 1
